# Supplementary material for: Metabolomic Consequences of Genetic Inhibition of PCSK9 Compared With Statin Treatment
Source: Circulation. 2018 Nov 26;138(22):2499–512. doi: 10.1161/CIRCULATIONAHA.118.034942 (PMC6254781; doi:10.1161/CIRCULATIONAHA.118.034942)
Supplement: Supplementary file 2 [file cir-138-2499-s002.xlsx]

## Sheet: S3.Results in abs.conc.units
Metabolic measure	PROSPER total N (on statin)	PROSPER total mean (SD)	Pravastatin mean (SD)	Placebo mean (SD)	Pravastatin mean relative to placebo mean (%)	Effect estimate for Pravastatin [95% CI]	Eight cohorts N	Eight cohorts mean (SD)	PCSK9 rs11591147-T estimate [95% CI]	HMGCR rs12916-T estimate [ 95% CI ]
Lipoprotein subclass particle concentrations (P)
Extremely large VLDL (µmol/L)	5346 (2647)	0.00012 (0.00012)	0.000092 (0.00011)	0.000155 (0.00012)	59.6129	-0.000062 [-0.000068, -0.000056]	72185	0.00014 (0.00013)	-0.000010 [ -0.000016, -0.0000038 ]	-0.0000046 [-0.0000065, -0.0000028]
Very large VLDL (µmol/L)	5339 (2642)	0.00066 (0.00068)	0.000528 (0.00062)	0.000785 (0.00072)	67.2611	-0.000257 [-0.000293, -0.000221]	72185	0.00059 (0.00065)	-0.000025 [ -0.000056, 0.0000061 ]	-0.000019 [-0.000029, -0.0000095]
Large VLDL (µmol/L)	5349 (2650)	0.00461 (0.00375)	0.00395 (0.00345)	0.00526 (0.00391)	75.0951	-0.00131 [-0.00150, -0.00111]	72184	0.00347 (0.00319)	-0.00011 [ -0.00027, 0.000044 ]	-0.000093 [-0.00014, -0.000043]
Medium VLDL (µmol/L)	5358 (2658)	0.0173 (0.00944)	0.0153 (0.00854)	0.0193 (0.00984)	79.2746	-0.00403 [-0.00452, -0.00353]	72185	0.0139 (0.0080)	-0.00059 [ -0.00098, -0.00019 ]	-0.00028 [-0.00040, -0.00015]
Small VLDL (µmol/L)	5359 (2659)	0.0343 (0.0111)	0.0308 (0.00959)	0.0377 (0.0114)	81.6976	-0.00686 [-0.00743, -0.00630]	72185	0.0286 (0.0105)	-0.0014 [ -0.0019, -0.00094 ]	-0.00040 [-0.00054, -0.00026]
Very small VLDL (µmol/L)	5359 (2659)	0.0439 (0.0104)	0.0385 (0.00783)	0.0493 (0.0097)	78.0933	-0.0108 [-0.0113, -0.0104]	72185	0.0404 (0.0111)	-0.0032 [ -0.0036, -0.0027 ]	-0.00052 [-0.00064, -0.00040]
IDL (µmol/L)	5359 (2659)	0.101 (0.0265)	0.0847 (0.0195)	0.116 (0.0229)	73.0172	-0.0317 [-0.0328, -0.0306]	72166	0.105 (0.029)	-0.011 [ -0.012, -0.010 ]	-0.0017 [-0.0020, -0.0013]
Large LDL (µmol/L)	5359 (2659)	0.155 (0.0468)	0.127 (0.0348)	0.183 (0.0404)	69.3989	-0.0555 [-0.0575, -0.0536]	72185	0.164 (0.049)	-0.019 [ -0.022, -0.017 ]	-0.0031 [-0.0037, -0.0024]
Medium LDL (µmol/L)	5359 (2659)	0.122 (0.0401)	0.0984 (0.0301)	0.145 (0.0347)	67.8621	-0.0470 [-0.0486, -0.0453]	72185	0.126 (0.042)	-0.017 [ -0.019, -0.015 ]	-0.0026 [-0.0031, -0.0021]
Small LDL (µmol/L)	5359 (2659)	0.143 (0.0425)	0.118 (0.0326)	0.167 (0.0369)	70.6587	-0.0486 [-0.0504, -0.0468]	72185	0.148 (0.046)	-0.018 [ -0.020, -0.016 ]	-0.0028 [-0.0034, -0.0022]
Very large HDL (µmol/L)	5359 (2659)	0.407 (0.171)	0.394 (0.179)	0.419 (0.162)	94.0334	-0.0254 [-0.0342, -0.0165]	72185	0.530 (0.210)	-0.011 [ -0.021, -0.002 ]	-0.000075 [-0.0027, 0.0026]
Large HDL (µmol/L)	5359 (2659)	1.05 (0.411)	1.09 (0.416)	1.00 (0.401)	109	0.0839 [0.0628, 0.1050]	72185	1.28 (0.56)	0.022 [ 0.001, 0.044 ]	0.0081 [0.0021, 0.0141]
Medium HDL (µmol/L)	5359 (2659)	1.78 (0.292)	1.81 (0.297)	1.76 (0.285)	102.841	0.0444 [0.0300, 0.0589]	72185	1.89 (0.48)	0.023 [ 0.005, 0.041 ]	0.0031 [-0.0017, 0.0079]
Small HDL (µmol/L)	5359 (2659)	4.42 (0.389)	4.48 (0.401)	4.37 (0.369)	102.517	0.1130 [0.0933, 0.1330]	72185	4.64 (0.67)	0.038 [ 0.012, 0.064 ]	0.0030 [-0.0040, 0.010]
Cholesterol (C)
Total C (mmol/L)	5359 (2659)	4.197 (0.946)	3.656 (0.720)	4.731 (0.832)	77.2724	-1.077 [-1.116, -1.037]	72166	4.4 (0.978)	-0.374 [-0.407, -0.341]	-0.063 [-0.072, -0.054]
Remnant C (mmol/L)	5359 (2659)	1.479 (0.426)	1.237 (0.318)	1.718 (0.382)	72.0117	-0.481 [-0.499, -0.463]	72166	1.4 (0.433)	-0.150 [-0.165, -0.136]	-0.027 [-0.031, -0.023]
VLDL C (mmol/L)	5359 (2659)	0.840 (0.276)	0.713 (0.220)	0.965 (0.267)	73.8711	-0.252 [-0.265, -0.239]	72165	0.727 (0.272)	-0.064 [-0.073, -0.055]	-0.013 [-0.015, -0.010]
Extremely large VLDL (mmol/L)	5346 (2647)	0.006 (0.005)	0.004 (0.004)	0.007 (0.005)	57.7768	-0.003 [-0.003, -0.003]	72185	0.0057 (0.0052)	-0.0005 [-0.0006, -0.0003]	-0.00015 [-0.00020, -0.0001]
Very large VLDL (mmol/L)	5339 (2642)	0.016 (0.014)	0.012 (0.012)	0.019 (0.015)	60.9965	-0.008 [-0.008, -0.007]	72182	0.015 (0.015)	-0.0009 [-0.001, -0.0004]	-0.0004 [-0.0005, -0.0002]
Large VLDL (mmol/L)	5349 (2650)	0.066 (0.052)	0.053 (0.046)	0.078 (0.054)	67.2761	-0.026 [-0.028, -0.023]	72183	0.054 (0.048)	-0.003 [-0.004, -0.0010]	-0.001 [-0.002, -0.0007]
Medium VLDL (mmol/L)	5358 (2658)	0.174 (0.089)	0.143 (0.076)	0.205 (0.091)	69.6574	-0.062 [-0.067, -0.058]	72185	0.144 (0.077)	-0.012 [-0.014, -0.009]	-0.003 [-0.004, -0.002]
Small VLDL (mmol/L)	5359 (2659)	0.287 (0.083)	0.246 (0.065)	0.327 (0.078)	75.1363	-0.081 [-0.085, -0.078]	72185	0.231 (0.083)	-0.022 [-0.024, -0.019]	-0.004 [-0.005, -0.003]
Very small VLDL (mmol/L)	5359 (2659)	0.292 (0.063)	0.256 (0.047)	0.328 (0.057)	77.9965	-0.072 [-0.075, -0.070]	72184	0.276 (0.074)	-0.027 [-0.029, -0.024]	-0.004 [-0.005, -0.004]
IDL (mmol/L)	5359 (2659)	0.639 (0.187)	0.524 (0.135)	0.752 (0.160)	69.612	-0.229 [-0.237, -0.221]	72185	0.680 (0.199)	-0.087 [-0.093, -0.080]	-0.014 [-0.016, -0.012]
LDL C (mmol/L)	5359 (2659)	1.385 (0.490)	1.091 (0.362)	1.674 (0.423)	65.1303	-0.584 [-0.605, -0.564]	72165	1.5 (0.510)	-0.222 [-0.239, -0.204]	-0.037 [-0.042, -0.033]
Large LDL (mmol/L)	5359 (2659)	0.725 (0.248)	0.575 (0.182)	0.873 (0.213)	65.9109	-0.298 [-0.308, -0.287]	72185	0.791 (0.258)	-0.112 [-0.121, -0.104]	-0.019 [-0.021, -0.016]
Medium LDL (mmol/L)	5359 (2659)	0.407 (0.153)	0.315 (0.113)	0.497 (0.133)	63.374	-0.182 [-0.189, -0.176]	72185	0.427 (0.160)	-0.068 [-0.074, -0.063]	-0.012 [-0.013, -0.010]
Small LDL (mmol/L)	5359 (2659)	0.253 (0.090)	0.200 (0.068)	0.305 (0.078)	65.6925	-0.105 [-0.108, -0.101]	72185	0.261 (0.096)	-0.041 [-0.044, -0.038]	-0.007 [-0.008, -0.006]
HDL C (mmol/L)	5359 (2659)	1.334 (0.274)	1.329 (0.277)	1.340 (0.271)	99.1806	-0.012 [-0.026, 0.002]	72166	1.5 (0.352)	-0.0007 [-0.012, 0.011]	0.001 [-0.002, 0.005]
HDL2 C (mmol/L)	5359 (2659)	0.866 (0.264)	0.894 (0.266)	0.839 (0.258)	106.544	0.054 [0.041, 0.068]	72162	0.953 (0.325)	0.005 [-0.006, 0.015]	0.002 [-0.0007, 0.005]
HDL3 C (mmol/L)	5359 (2659)	0.468 (0.073)	0.435 (0.050)	0.501 (0.078)	86.8525	-0.066 [-0.069, -0.062]	72162	0.518 (0.043)	-0.005 [-0.006, -0.003]	-0.0007 [-0.001, -0.0003]
Very large HDL (mmol/L)	5359 (2659)	0.238 (0.083)	0.227 (0.086)	0.248 (0.080)	91.4897	-0.021 [-0.026, -0.017]	72185	0.278 (0.102)	-0.009 [-0.012, -0.005]	-0.001 [-0.002, -0.0001]
Large HDL (mmol/L)	5359 (2659)	0.325 (0.141)	0.341 (0.141)	0.309 (0.139)	110.337	0.032 [0.024, 0.039]	72185	0.391 (0.184)	0.009 [0.003, 0.015]	0.003 [0.001, 0.004]
Medium HDL (mmol/L)	5359 (2659)	0.369 (0.067)	0.375 (0.066)	0.364 (0.066)	102.954	0.011 [0.007, 0.014]	72184	0.394 (0.114)	0.007 [0.003, 0.010]	0.001 [0.0001, 0.002]
Small HDL (mmol/L)	5359 (2659)	0.401 (0.050)	0.385 (0.045)	0.418 (0.049)	92.1129	-0.033 [-0.035, -0.031]	72184	0.406 (0.075)	-0.009 [-0.012, -0.006]	-0.002 [-0.002, -0.001]
Cholesteryl esters (CE)
Total esterified C (mmol/L)	5331 (2636)	2.994 (0.680)	2.618 (0.525)	3.362 (0.609)	77.8628	-0.746 [-0.775, -0.716]	71673	3.1 (0.716)	-0.264 [-0.288, -0.240]	-0.045 [-0.052, -0.038]
Extremely large VLDL (mmol/L)	5346 (2647)	0.003 (0.003)	0.002 (0.002)	0.004 (0.003)	54.3345	-0.002 [-0.002, -0.002]	72185	0.0035 (0.0031)	-0.0004 [-0.0005, -0.0003]	-0.00011 [-0.00014, -0.00008]
Very large VLDL (mmol/L)	5339 (2642)	0.009 (0.008)	0.007 (0.007)	0.011 (0.008)	62.0762	-0.004 [-0.005, -0.004]	72180	0.0082 (0.0078)	-0.0005 [-0.0007, -0.0002]	-0.0002 [-0.0003, -0.0001]
Large VLDL (mmol/L)	5349 (2650)	0.037 (0.027)	0.029 (0.023)	0.044 (0.028)	66.247	-0.015 [-0.016, -0.013]	72178	0.032 (0.025)	-0.002 [-0.003, -0.0010]	-0.0007 [-0.0010, -0.0005]
Medium VLDL (mmol/L)	5358 (2658)	0.103 (0.051)	0.081 (0.041)	0.124 (0.051)	65.8389	-0.042 [-0.045, -0.040]	72182	0.090 (0.044)	-0.009 [-0.011, -0.008]	-0.002 [-0.003, -0.002]
Small VLDL (mmol/L)	5359 (2659)	0.180 (0.053)	0.152 (0.041)	0.209 (0.049)	72.6273	-0.057 [-0.060, -0.055]	72182	0.150 (0.056)	-0.017 [-0.019, -0.015]	-0.003 [-0.004, -0.003]
Very small VLDL (mmol/L)	5359 (2659)	0.196 (0.041)	0.172 (0.031)	0.219 (0.036)	78.3561	-0.048 [-0.049, -0.046]	72183	0.193 (0.053)	-0.019 [-0.020, -0.017]	-0.003 [-0.003, -0.003]
IDL (mmol/L)	5359 (2659)	0.450 (0.129)	0.369 (0.094)	0.529 (0.109)	69.8787	-0.159 [-0.165, -0.154]	72185	0.489 (0.143)	-0.062 [-0.067, -0.057]	-0.010 [-0.012, -0.009]
Large LDL (mmol/L)	5359 (2659)	0.505 (0.189)	0.391 (0.139)	0.617 (0.162)	63.3351	-0.227 [-0.234, -0.219]	72180	0.560 (0.196)	-0.085 [-0.091, -0.078]	-0.014 [-0.016, -0.013]
Medium LDL (mmol/L)	5359 (2659)	0.276 (0.126)	0.201 (0.093)	0.350 (0.109)	57.2732	-0.150 [-0.155, -0.144]	72181	0.295 (0.129)	-0.056 [-0.060, -0.051]	-0.009 [-0.011, -0.008]
Small LDL (mmol/L)	5359 (2659)	0.170 (0.074)	0.126 (0.055)	0.213 (0.065)	59.289	-0.087 [-0.090, -0.084]	72181	0.179 (0.078)	-0.034 [-0.037, -0.031]	-0.006 [-0.006, -0.005]
Very large HDL (mmol/L)	5359 (2659)	0.183 (0.060)	0.175 (0.061)	0.190 (0.058)	91.7578	-0.016 [-0.019, -0.013]	72185	0.211 (0.074)	-0.006 [-0.009, -0.004]	-0.0009 [-0.002, -0.0002]
Large HDL (mmol/L)	5359 (2659)	0.251 (0.105)	0.263 (0.106)	0.238 (0.104)	110.724	0.025 [0.020, 0.031]	72185	0.308 (0.140)	0.008 [0.003, 0.012]	0.002 [0.0010, 0.003]
Medium HDL (mmol/L)	5359 (2659)	0.291 (0.052)	0.298 (0.052)	0.284 (0.051)	104.662	0.013 [0.011, 0.016]	72183	0.320 (0.090)	0.007 [0.004, 0.009]	0.0010 [0.0002, 0.002]
Small HDL (mmol/L)	5359 (2659)	0.282 (0.049)	0.262 (0.041)	0.303 (0.047)	86.4541	-0.041 [-0.043, -0.039]	72175	0.294 (0.066)	-0.012 [-0.014, -0.010]	-0.002 [-0.003, -0.002]
Free cholesterol (FC)
Free C (mmol/L)	5333 (2637)	1.207 (0.285)	1.040 (0.217)	1.370 (0.246)	75.8876	-0.331 [-0.343, -0.319]	71665	1.2 (0.273)	-0.108 [-0.117, -0.099]	-0.018 [-0.020, -0.015]
Extremely large VLDL (mmol/L)	5346 (2647)	0.002 (0.002)	0.002 (0.002)	0.003 (0.002)	63.6456	-0.001 [-0.001, -0.001]	72185	0.0022 (0.0023)	-0.00007 [-0.0001, 0.000009]	-0.00004 [-0.00007, -0.00002]
Very large VLDL (mmol/L)	5339 (2642)	0.007 (0.007)	0.005 (0.006)	0.008 (0.007)	59.6128	-0.003 [-0.004, -0.003]	72185	0.0066 (0.0069)	-0.0004 [-0.0007, -0.0002]	-0.0002 [-0.0002, -0.0001]
Large VLDL (mmol/L)	5349 (2650)	0.029 (0.025)	0.024 (0.023)	0.034 (0.026)	68.6059	-0.011 [-0.012, -0.009]	72185	0.022 (0.023)	-0.0008 [-0.002, 0.00004]	-0.0005 [-0.0007, -0.0002]
Medium VLDL (mmol/L)	5358 (2658)	0.071 (0.040)	0.061 (0.036)	0.081 (0.041)	75.4721	-0.020 [-0.022, -0.018]	72185	0.055 (0.035)	-0.003 [-0.004, -0.001]	-0.0009 [-0.001, -0.0006]
Small VLDL (mmol/L)	5359 (2659)	0.106 (0.032)	0.094 (0.027)	0.119 (0.032)	79.5546	-0.024 [-0.026, -0.023]	72185	0.081 (0.029)	-0.005 [-0.006, -0.004]	-0.001 [-0.001, -0.0008]
Very small VLDL (mmol/L)	5359 (2659)	0.097 (0.024)	0.084 (0.018)	0.109 (0.022)	77.2516	-0.025 [-0.026, -0.024]	72182	0.083 (0.023)	-0.008 [-0.009, -0.007]	-0.001 [-0.001, -0.001]
IDL (mmol/L)	5359 (2659)	0.189 (0.059)	0.154 (0.043)	0.224 (0.053)	68.9905	-0.069 [-0.072, -0.067]	72183	0.191 (0.057)	-0.025 [-0.027, -0.023]	-0.004 [-0.005, -0.003]
Large LDL (mmol/L)	5359 (2659)	0.220 (0.060)	0.184 (0.044)	0.255 (0.052)	72.1765	-0.071 [-0.074, -0.069]	72185	0.231 (0.063)	-0.028 [-0.030, -0.025]	-0.005 [-0.005, -0.004]
Medium LDL (mmol/L)	5359 (2659)	0.131 (0.028)	0.114 (0.021)	0.147 (0.024)	77.9199	-0.032 [-0.034, -0.031]	72185	0.132 (0.031)	-0.013 [-0.014, -0.012]	-0.002 [-0.002, -0.002]
Small LDL (mmol/L)	5359 (2659)	0.083 (0.016)	0.074 (0.013)	0.092 (0.014)	80.5575	-0.018 [-0.019, -0.017]	72185	0.082 (0.019)	-0.007 [-0.008, -0.007]	-0.001 [-0.001, -0.001]
Very large HDL (mmol/L)	5359 (2659)	0.055 (0.025)	0.052 (0.026)	0.058 (0.024)	90.6108	-0.005 [-0.007, -0.004]	72185	0.068 (0.029)	-0.002 [-0.003, -0.001]	-0.0002 [-0.0005, 0.00003]
Large HDL (mmol/L)	5359 (2659)	0.074 (0.036)	0.077 (0.036)	0.071 (0.036)	109.024	0.006 [0.004, 0.008]	72185	0.083 (0.044)	0.001 [0.000007, 0.003]	0.0005 [0.0002, 0.0009]
Medium HDL (mmol/L)	5359 (2659)	0.078 (0.017)	0.077 (0.016)	0.079 (0.018)	96.8567	-0.003 [-0.003, -0.002]	72185	0.074 (0.024)	0.0004 [-0.0004, 0.001]	0.00007 [-0.0001, 0.0003]
Small HDL (mmol/L)	5359 (2659)	0.119 (0.014)	0.123 (0.014)	0.115 (0.013)	107.029	0.008 [0.007, 0.009]	72185	0.112 (0.018)	0.003 [0.002, 0.003]	0.0004 [0.0003, 0.0006]
Triglycerides (TG)
Total plasma TG (mmol/L)	5359 (2659)	1.307 (0.575)	1.179 (0.513)	1.432 (0.605)	82.3002	-0.253 [-0.283, -0.223]	72166	1.2 (0.530)	-0.036 [-0.054, -0.017]	-0.012 [-0.017, -0.007]
VLDL TG (mmol/L)	5359 (2659)	0.874 (0.485)	0.788 (0.444)	0.960 (0.508)	82.0529	-0.172 [-0.197, -0.146]	72166	0.715 (0.419)	-0.015 [-0.030, -0.0010]	-0.009 [-0.013, -0.004]
Extremely large VLDL (mmol/L)	5346 (2647)	0.018 (0.018)	0.013 (0.016)	0.022 (0.018)	59.8964	-0.009 [-0.010, -0.008]	72175	0.021 (0.020)	-0.001 [-0.002, -0.0005]	-0.0005 [-0.0007, -0.0003]
Very large VLDL (mmol/L)	5339 (2642)	0.039 (0.042)	0.032 (0.039)	0.046 (0.044)	69.7866	-0.014 [-0.016, -0.012]	72176	0.034 (0.039)	-0.0005 [-0.002, 0.0009]	-0.0006 [-0.001, -0.0003]
Large VLDL (mmol/L)	5349 (2650)	0.157 (0.128)	0.137 (0.119)	0.176 (0.133)	77.8258	-0.039 [-0.046, -0.032]	72182	0.113 (0.107)	-0.0008 [-0.004, 0.003]	-0.002 [-0.003, -0.0007]
Medium VLDL (mmol/L)	5358 (2658)	0.298 (0.171)	0.271 (0.158)	0.324 (0.179)	83.6013	-0.053 [-0.062, -0.044]	72185	0.231 (0.143)	-0.004 [-0.008, 0.001]	-0.003 [-0.004, -0.001]
Small VLDL (mmol/L)	5359 (2659)	0.245 (0.101)	0.226 (0.091)	0.263 (0.107)	86.1547	-0.036 [-0.042, -0.031]	72185	0.209 (0.091)	-0.005 [-0.008, -0.002]	-0.002 [-0.003, -0.001]
Very small VLDL (mmol/L)	5359 (2659)	0.118 (0.038)	0.108 (0.033)	0.128 (0.041)	84.3658	-0.020 [-0.022, -0.018]	72185	0.104 (0.037)	-0.004 [-0.006, -0.003]	-0.0009 [-0.001, -0.0005]
IDL (mmol/L)	5359 (2659)	0.119 (0.035)	0.108 (0.028)	0.129 (0.038)	83.554	-0.021 [-0.023, -0.020]	72185	0.111 (0.040)	-0.006 [-0.007, -0.005]	-0.0009 [-0.001, -0.0006]
LDL TG (mmol/L)	5359 (2659)	0.174 (0.058)	0.154 (0.048)	0.193 (0.061)	80.1236	-0.038 [-0.041, -0.036]	72166	0.174 (0.072)	-0.012 [-0.014, -0.010]	-0.002 [-0.002, -0.001]
Large LDL (mmol/L)	5359 (2659)	0.101 (0.032)	0.090 (0.026)	0.111 (0.033)	81.2201	-0.021 [-0.023, -0.019]	72185	0.099 (0.038)	-0.007 [-0.008, -0.005]	-0.0010 [-0.001, -0.0006]
Medium LDL (mmol/L)	5359 (2659)	0.045 (0.017)	0.039 (0.014)	0.050 (0.017)	78.4713	-0.011 [-0.012, -0.010]	72184	0.046 (0.021)	-0.004 [-0.004, -0.003]	-0.0005 [-0.0007, -0.0003]
Small LDL (mmol/L)	5359 (2659)	0.028 (0.011)	0.024 (0.009)	0.031 (0.012)	78.5252	-0.007 [-0.007, -0.006]	72185	0.029 (0.013)	-0.002 [-0.002, -0.002]	-0.0004 [-0.0005, -0.0003]
HDL TG (mmol/L)	5359 (2659)	0.140 (0.041)	0.129 (0.035)	0.150 (0.043)	85.6217	-0.022 [-0.024, -0.020]	72166	0.150 (0.046)	-0.003 [-0.005, -0.002]	-0.0007 [-0.001, -0.0003]
Very large HDL (mmol/L)	5359 (2659)	0.017 (0.007)	0.014 (0.007)	0.019 (0.007)	74.477	-0.005 [-0.005, -0.005]	72185	0.019 (0.0086)	-0.001 [-0.001, -0.0008]	-0.0002 [-0.0003, -0.0001]
Large HDL (mmol/L)	5359 (2659)	0.031 (0.012)	0.029 (0.011)	0.034 (0.013)	85.7546	-0.005 [-0.005, -0.004]	72184	0.037 (0.017)	-0.0008 [-0.001, -0.0004]	-0.00008 [-0.0002, 0.00003]
Medium HDL (mmol/L)	5359 (2659)	0.041 (0.015)	0.038 (0.013)	0.045 (0.015)	83.9697	-0.007 [-0.008, -0.006]	72185	0.044 (0.015)	-0.001 [-0.002, -0.0006]	-0.0003 [-0.0004, -0.0001]
Small HDL (mmol/L)	5359 (2659)	0.050 (0.015)	0.048 (0.014)	0.052 (0.016)	91.1828	-0.005 [-0.005, -0.004]	72184	0.050 (0.017)	0.000003 [-0.0006, 0.0006]	-0.0001 [-0.0003, 0.00005]
Phospholipids (PL)
Extremely large VLDL (mmol/L)	5346 (2647)	0.003 (0.003)	0.002 (0.003)	0.004 (0.003)	62.8675	-0.001 [-0.002, -0.001]	72185	0.0034 (0.0035)	-0.0002 [-0.0003, -0.00007]	-0.00008 [-0.0001, -0.00005]
Very large VLDL (mmol/L)	5339 (2642)	0.010 (0.011)	0.008 (0.010)	0.012 (0.012)	61.8678	-0.005 [-0.005, -0.004]	72185	0.0100 (0.011)	-0.0006 [-0.0010, -0.0002]	-0.0003 [-0.0004, -0.0002]
Large VLDL (mmol/L)	5349 (2650)	0.045 (0.039)	0.038 (0.036)	0.052 (0.041)	72.5041	-0.014 [-0.016, -0.012]	72180	0.037 (0.034)	-0.001 [-0.003, -0.0002]	-0.0007 [-0.001, -0.0004]
Medium VLDL (mmol/L)	5358 (2658)	0.112 (0.061)	0.098 (0.054)	0.126 (0.064)	77.8062	-0.028 [-0.031, -0.025]	72185	0.098 (0.053)	-0.005 [-0.007, -0.003]	-0.002 [-0.002, -0.001]
Small VLDL (mmol/L)	5359 (2659)	0.157 (0.045)	0.143 (0.039)	0.170 (0.047)	84.2224	-0.027 [-0.029, -0.025]	72185	0.134 (0.044)	-0.006 [-0.008, -0.005]	-0.001 [-0.002, -0.001]
Very small VLDL (mmol/L)	5359 (2659)	0.152 (0.044)	0.128 (0.032)	0.176 (0.040)	72.401	-0.049 [-0.051, -0.047]	72185	0.146 (0.043)	-0.016 [-0.018, -0.015]	-0.003 [-0.003, -0.002]
IDL (mmol/L)	5359 (2659)	0.260 (0.068)	0.220 (0.051)	0.301 (0.059)	73.0348	-0.081 [-0.084, -0.078]	72185	0.286 (0.075)	-0.032 [-0.034, -0.029]	-0.005 [-0.006, -0.005]
Large LDL (mmol/L)	5359 (2659)	0.279 (0.068)	0.238 (0.050)	0.319 (0.058)	74.5642	-0.081 [-0.084, -0.078]	72185	0.302 (0.074)	-0.031 [-0.033, -0.028]	-0.005 [-0.006, -0.005]
Medium LDL (mmol/L)	5359 (2659)	0.173 (0.039)	0.151 (0.030)	0.196 (0.034)	77.0296	-0.045 [-0.047, -0.043]	72185	0.185 (0.045)	-0.017 [-0.019, -0.016]	-0.003 [-0.003, -0.003]
Small LDL (mmol/L)	5359 (2659)	0.124 (0.024)	0.111 (0.020)	0.137 (0.021)	81.4576	-0.025 [-0.026, -0.024]	72185	0.134 (0.029)	-0.010 [-0.011, -0.009]	-0.002 [-0.002, -0.002]
Very large HDL (mmol/L)	5359 (2659)	0.163 (0.094)	0.163 (0.098)	0.163 (0.090)	99.9021	0.000 [-0.005, 0.004]	72184	0.254 (0.116)	-0.005 [-0.009, -0.002]	-0.0002 [-0.001, 0.0009]
Large HDL (mmol/L)	5359 (2659)	0.305 (0.120)	0.319 (0.121)	0.290 (0.117)	110.012	0.029 [0.023, 0.035]	72185	0.385 (0.157)	0.003 [-0.002, 0.008]	0.001 [0.00005, 0.003]
Medium HDL (mmol/L)	5359 (2659)	0.349 (0.061)	0.357 (0.061)	0.341 (0.059)	104.68	0.016 [0.013, 0.019]	72185	0.388 (0.089)	0.003 [0.000, 0.006]	0.0006 [-0.0002, 0.001]
Small HDL (mmol/L)	5359 (2659)	0.535 (0.074)	0.566 (0.067)	0.505 (0.067)	112.095	0.061 [0.058, 0.065]	72185	0.581 (0.088)	0.016 [0.012, 0.019]	0.002 [0.001, 0.003]
Cholines (mmol/L)	5333 (2637)	2.186 (0.347)	2.058 (0.316)	2.310 (0.330)	89.0966	-0.253 [-0.269, -0.237]	71664	2.3 (0.432)	-0.099 [-0.114, -0.084]	-0.016 [-0.020, -0.012]
Phosphatidylcholine (mmol/L)	5332 (2636)	1.799 (0.303)	1.698 (0.277)	1.899 (0.295)	89.3982	-0.202 [-0.216, -0.188]	71279	1.9 (0.394)	-0.079 [-0.092, -0.065]	-0.013 [-0.016, -0.009]
Sphingomyelins (mmol/L)	5303 (2622)	0.472 (0.097)	0.436 (0.084)	0.507 (0.097)	86.0828	-0.071 [-0.075, -0.066]	63437	0.440 (0.090)	-0.028 [-0.032, -0.025]	-0.004 [-0.005, -0.003]
Phosphoglycerides (mmol/L)	5330 (2635)	1.780 (0.321)	1.675 (0.294)	1.882 (0.313)	88.9634	-0.209 [-0.224, -0.193]	71666	1.9 (0.410)	-0.077 [-0.091, -0.063]	-0.013 [-0.017, -0.009]
TG to PG ratio (%) (mmol/L)	5330 (2635)	0.669 (0.251)	0.658 (0.247)	0.679 (0.255)	96.8185	-0.021 [-0.035, -0.008]	71658	0.590 (0.255)	0.010 [0.002, 0.018]	-0.001 [-0.003, 0.001]
Total lipids (L)
Extremely large VLDL (mmol/L)	5346 (2647)	0.027 (0.026)	0.020 (0.023)	0.033 (0.027)	59.786	-0.013 [-0.015, -0.012]	72185	0.030 (0.028)	-0.002 [-0.003, -0.0008]	-0.0007 [-0.001, -0.0004]
Very large VLDL (mmol/L)	5339 (2642)	0.065 (0.067)	0.052 (0.061)	0.078 (0.070)	66.3621	-0.026 [-0.030, -0.023]	72185	0.059 (0.064)	-0.002 [-0.004, 0.0003]	-0.001 [-0.002, -0.0006]
Large VLDL (mmol/L)	5349 (2650)	0.268 (0.218)	0.228 (0.200)	0.307 (0.227)	74.2298	-0.079 [-0.090, -0.067]	72184	0.204 (0.188)	-0.005 [-0.011, 0.002]	-0.004 [-0.006, -0.002]
Medium VLDL (mmol/L)	5358 (2658)	0.584 (0.315)	0.512 (0.284)	0.655 (0.329)	78.1194	-0.143 [-0.159, -0.127]	72185	0.473 (0.269)	-0.020 [-0.029, -0.011]	-0.007 [-0.010, -0.005]
Small VLDL (mmol/L)	5359 (2659)	0.688 (0.216)	0.615 (0.184)	0.760 (0.220)	80.9731	-0.144 [-0.155, -0.134]	72185	0.575 (0.207)	-0.033 [-0.040, -0.026]	-0.008 [-0.009, -0.006]
Very small VLDL (mmol/L)	5359 (2659)	0.563 (0.131)	0.492 (0.098)	0.633 (0.122)	77.7259	-0.141 [-0.147, -0.135]	72185	0.526 (0.142)	-0.047 [-0.052, -0.042]	-0.008 [-0.009, -0.006]
IDL (mmol/L)	5359 (2659)	1.018 (0.275)	0.851 (0.201)	1.183 (0.236)	72.0002	-0.331 [-0.343, -0.320]	72166	1.1 (0.296)	-0.125 [-0.135, -0.115]	-0.020 [-0.023, -0.018]
Large LDL (mmol/L)	5359 (2659)	1.105 (0.335)	0.904 (0.248)	1.304 (0.289)	69.3279	-0.400 [-0.414, -0.386]	72185	1.2 (0.355)	-0.150 [-0.162, -0.138]	-0.025 [-0.029, -0.022]
Medium LDL (mmol/L)	5359 (2659)	0.625 (0.202)	0.505 (0.151)	0.743 (0.175)	67.9899	-0.238 [-0.246, -0.229]	72185	0.658 (0.215)	-0.089 [-0.096, -0.082]	-0.015 [-0.017, -0.013]
Small LDL (mmol/L)	5359 (2659)	0.405 (0.119)	0.336 (0.091)	0.473 (0.103)	71.1042	-0.137 [-0.142, -0.132]	72185	0.423 (0.131)	-0.054 [-0.058, -0.049]	-0.009 [-0.011, -0.008]
Very large HDL (mmol/L)	5359 (2659)	0.417 (0.175)	0.404 (0.182)	0.430 (0.166)	93.9267	-0.027 [-0.036, -0.018]	72185	0.551 (0.216)	-0.015 [-0.023, -0.008]	-0.002 [-0.004, 0.0005]
Large HDL (mmol/L)	5359 (2659)	0.660 (0.264)	0.689 (0.267)	0.633 (0.259)	108.883	0.055 [0.042, 0.069]	72185	0.813 (0.350)	0.012 [0.001, 0.023]	0.004 [0.001, 0.007]
Medium HDL (mmol/L)	5359 (2659)	0.759 (0.126)	0.769 (0.128)	0.749 (0.123)	102.601	0.019 [0.013, 0.026]	72185	0.825 (0.204)	0.010 [0.003, 0.016]	0.001 [-0.0003, 0.003]
Small HDL (mmol/L)	5359 (2659)	0.986 (0.086)	0.998 (0.089)	0.975 (0.082)	102.421	0.024 [0.019, 0.028]	72185	1.0 (0.146)	0.007 [0.002, 0.012]	0.0005 [-0.0009, 0.002]
Lipoprotein particle size
VLDL particle size (nm)	5359 (2659)	36 (1.2)	36 (1.3)	36 (1.1)	99.7294	-0.096 [-0.160, -0.032]	72166	36.1 (1.2)	0.100 [0.059, 0.141]	-0.008 [-0.020, 0.004]
LDL particle size (nm)	5359 (2659)	24 (0.1)	24 (0.1)	24 (0.1)	100.117	0.028 [0.022, 0.033]	72166	23.7 (0.148)	0.015 [0.010, 0.020]	0.004 [0.002, 0.005]
HDL particle size (nm)	5359 (2659)	10 (0.2)	10 (0.2)	10 (0.2)	99.9648	-0.004 [-0.016, 0.007]	72166	10.1 (0.248)	-0.008 [-0.016, 0.0006]	0.0005 [-0.002, 0.003]
Apolipoproteins
Apolipoprotein B (g/L)	5359 (2659)	0.928 (0.219)	0.807 (0.168)	1.046 (0.198)	77.1818	-0.239 [-0.248, -0.229]	72157	0.834 (0.202)	-0.072 [-0.079, -0.065]	-0.013 [-0.015, -0.011]
Apolipoprotein A-I (g/L)	5359 (2659)	1.549 (0.161)	1.529 (0.166)	1.569 (0.154)	97.3958	-0.041 [-0.049, -0.033]	72164	1.5 (0.220)	-0.017 [-0.025, -0.010]	-0.003 [-0.005, -0.0006]
ApoB to ApoAI ratio (ratio)	5359 (2659)	0.602 (0.140)	0.533 (0.114)	0.671 (0.129)	79.4122	-0.138 [-0.144, -0.131]	72157	0.555 (0.140)	-0.041 [-0.046, -0.036]	-0.008 [-0.009, -0.007]
Fatty acids (FA)
Total fatty acids (mmol/L)	5333 (2637)	10.882 (2.283)	9.968 (1.912)	11.777 (2.262)	84.6387	-1.812 [-1.921, -1.703]	71627	11.0 (2.5)	-0.534 [-0.620, -0.448]	-0.102 [-0.127, -0.078]
Saturated fatty acids (mmol/L)	5331 (2636)	4.223 (0.957)	3.890 (0.835)	4.549 (0.956)	85.5096	-0.660 [-0.707, -0.613]	71534	4.1 (0.991)	-0.172 [-0.206, -0.139]	-0.035 [-0.045, -0.025]
MUFA (mmol/L)	5333 (2637)	2.762 (0.837)	2.536 (0.751)	2.983 (0.858)	85.0109	-0.448 [-0.490, -0.406]	71538	2.9 (0.897)	-0.125 [-0.155, -0.094]	-0.025 [-0.034, -0.016]
PUFA (mmol/L)	5332 (2637)	3.895 (0.781)	3.542 (0.632)	4.242 (0.758)	83.4956	-0.701 [-0.738, -0.665]	71627	4.0 (0.832)	-0.238 [-0.266, -0.210]	-0.042 [-0.050, -0.034]
Omega-6 (mmol/L)	5331 (2636)	3.464 (0.722)	3.141 (0.587)	3.781 (0.701)	83.0688	-0.641 [-0.675, -0.608]	71627	3.6 (0.733)	-0.215 [-0.240, -0.190]	-0.039 [-0.046, -0.032]
Linoleic acid (mmol/L)	5332 (2637)	2.783 (0.664)	2.472 (0.529)	3.088 (0.641)	80.0337	-0.617 [-0.648, -0.586]	71627	2.9 (0.624)	-0.179 [-0.200, -0.158]	-0.038 [-0.044, -0.031]
Omega-3 (mmol/L)	5333 (2637)	0.431 (0.130)	0.401 (0.114)	0.461 (0.137)	86.9404	-0.060 [-0.067, -0.054]	71629	0.438 (0.144)	-0.021 [-0.026, -0.017]	-0.003 [-0.004, -0.002]
Docosahexaenoic acid (mmol/L)	5333 (2637)	0.152 (0.053)	0.143 (0.047)	0.161 (0.056)	88.9422	-0.018 [-0.021, -0.015]	71631	0.147 (0.056)	-0.006 [-0.008, -0.005]	-0.0005 [-0.001, -0.00005]
Fatty acid ratios
Saturated fatty acids (%)	5331 (2636)	38.8 (3.1)	39.0 (3.3)	38.6 (2.8)	100.952	0.370 [0.206, 0.533]	71532	37.3 (1.9)	0.191 [0.120, 0.261]	0.026 [0.006, 0.046]
MUFA (%)	5333 (2637)	25.1 (3.9)	25.2 (4.1)	25.1 (3.8)	100.412	0.103 [-0.107, 0.313]	71535	25.7 (3.1)	0.143 [0.037, 0.248]	0.014 [-0.016, 0.045]
PUFA (%)	5332 (2637)	36.1 (4.0)	35.9 (4.1)	36.3 (3.9)	98.7074	-0.471 [-0.687, -0.255]	71624	37.1 (3.3)	-0.340 [-0.457, -0.223]	-0.036 [-0.069, -0.002]
Omega-6 (%)	5331 (2636)	32.1 (3.9)	31.8 (4.0)	32.4 (3.9)	98.1714	-0.593 [-0.804, -0.382]	71624	33.1 (3.1)	-0.320 [-0.427, -0.214]	-0.045 [-0.076, -0.014]
Linoleic acid (%)	5332 (2637)	25.7 (4.0)	25.0 (3.9)	26.4 (3.9)	94.5605	-1.437 [-1.646, -1.228]	71624	26.8 (3.1)	-0.302 [-0.408, -0.196]	-0.087 [-0.118, -0.055]
Omega-3 (%)	5333 (2637)	4.0 (1.1)	4.1 (1.1)	3.9 (1.0)	103.001	0.118 [0.062, 0.174]	71625	4.0 (0.946)	-0.015 [-0.048, 0.017]	0.009 [0.0004, 0.018]
Docosahexaenoic acid (%)	5333 (2637)	1.4 (0.4)	1.4 (0.5)	1.4 (0.4)	105.45	0.074 [0.051, 0.098]	71627	1.3 (0.406)	0.003 [-0.010, 0.016]	0.007 [0.004, 0.011]
Degree of unsaturation	5332 (2637)	1.209 (0.1)	1.2 (0.1)	1.2 (0.1)	102.373	0.028 [0.024, 0.033]	71624	1.2 (0.069)	-0.005 [-0.007, -0.003]	0.0010 [0.0003, 0.002]
Total cholesterol to total lipids ratio (C%)
Extremely large VLDL (%)	5346 (2647)	23.2 (10.1)	23.3 (12.7)	23.1 (6.8)	100.729	0.2 [-0.4, 0.7]	67184	18.4 (4.8)	-0.591 [-0.749, -0.433]	-0.097 [-0.142, -0.052]
Very large VLDL (%)	5339 (2642)	27.0 (13.6)	25.4 (14.8)	28.5 (12.2)	89.2126	-3.1 [-3.8, -2.4]	63076	27.8 (9.8)	-0.923 [-1.271, -0.575]	-0.115 [-0.195, -0.035]
Large VLDL (%)	5349 (2650)	25.1 (7.0)	23.1 (7.1)	27.0 (6.3)	85.5676	-3.9 [-4.3, -3.5]	65516	27.3 (5.8)	-0.844 [-1.066, -0.621]	-0.097 [-0.153, -0.041]
Medium VLDL (%)	5358 (2658)	30.4 (5.2)	28.5 (4.9)	32.3 (4.6)	88.1245	-3.8 [-4.1, -3.6]	72036	31.1 (5.0)	-1.323 [-1.502, -1.144]	-0.170 [-0.217, -0.122]
Small VLDL (%)	5359 (2659)	42.3 (5.3)	40.6 (5.0)	43.9 (5.1)	92.4954	-3.3 [-3.6, -3.0]	72124	40.4 (5.3)	-1.549 [-1.740, -1.358]	-0.202 [-0.256, -0.148]
Very small VLDL (%)	5359 (2659)	52.3 (3.9)	52.3 (4.0)	52.2 (3.7)	100.29	0.2 [-0.1, 0.4]	72146	52.4 (3.9)	-0.366 [-0.509, -0.223]	-0.023 [-0.064, 0.019]
IDL (%)	5359 (2659)	62.4 (2.7)	61.3 (2.6)	63.5 (2.4)	96.4763	-2.2 [-2.4, -2.1]	72131	62.7 (3.0)	-0.823 [-0.929, -0.718]	-0.135 [-0.166, -0.104]
Large LDL (%)	5359 (2659)	64.8 (3.6)	63.0 (3.5)	66.6 (2.5)	94.5103	-3.7 [-3.8, -3.5]	72114	65.7 (3.2)	-1.307 [-1.418, -1.196]	-0.211 [-0.245, -0.177]
Medium LDL (%)	5359 (2659)	63.8 (5.2)	61.2 (5.4)	66.4 (3.5)	92.2172	-5.2 [-5.4, -4.9]	71883	63.7 (5.1)	-2.068 [-2.245, -1.891]	-0.319 [-0.372, -0.265]
Small LDL (%)	5359 (2659)	61.2 (5.6)	58.5 (5.7)	63.9 (4.0)	91.493	-5.4 [-5.7, -5.2]	71891	60.4 (5.5)	-2.390 [-2.585, -2.195]	-0.358 [-0.417, -0.299]
Very large HDL (%)	5359 (2659)	58.2 (9.2)	57.4 (10.1)	58.9 (8.1)	97.5219	-1.4 [-1.9, -1.0]	71726	50.9 (5.9)	-0.179 [-0.382, 0.023]	-0.056 [-0.113, 0.001]
Large HDL (%)	5359 (2659)	47.9 (6.4)	48.5 (5.6)	47.3 (7.0)	102.571	1.2 [0.9, 1.5]	71092	47.3 (3.9)	0.530 [0.392, 0.668]	0.119 [0.082, 0.156]
Medium HDL (%)	5359 (2659)	48.6 (2.7)	48.7 (2.4)	48.5 (3.1)	100.424	0.2 [0.1, 0.4]	71985	47.1 (3.9)	0.313 [0.196, 0.431]	0.062 [0.030, 0.094]
Small HDL (%)	5359 (2659)	40.8 (4.6)	38.6 (3.7)	42.9 (4.3)	89.9434	-4.3 [-4.5, -4.1]	72133	39.0 (4.1)	-1.153 [-1.304, -1.001]	-0.188 [-0.231, -0.144]
Triglycerides to total lipids ratio (TG%)
Extremely large VLDL (%)	5346 (2647)	61.4 (15.5)	57.9 (19.7)	64.9 (8.3)	89.1937	-7.0 [-7.8, -6.2]	67187	70.9 (5.5)	0.579 [0.387, 0.771]	0.105 [0.050, 0.160]
Very large VLDL (%)	5339 (2642)	53.8 (17.8)	53.7 (20.9)	53.8 (14.1)	99.9531	-0.01 [-1.0, 0.9]	63030	56.2 (9.9)	1.736 [1.359, 2.113]	0.236 [0.141, 0.331]
Large VLDL (%)	5349 (2650)	58.3 (9.2)	60.1 (10.7)	56.4 (7.0)	106.555	3.7 [3.2, 4.2]	65500	55.2 (36.4)	1.193 [0.947, 1.440]	0.122 [0.058, 0.187]
Medium VLDL (%)	5358 (2658)	50.3 (5.4)	52.3 (5.2)	48.4 (4.9)	107.986	3.9 [3.6, 4.1]	72018	48.0 (5.5)	1.437 [1.238, 1.636]	0.186 [0.134, 0.238]
Small VLDL (%)	5359 (2659)	34.8 (5.2)	35.9 (5.1)	33.6 (5.1)	106.847	2.3 [2.0, 2.6]	72121	36.0 (5.2)	1.251 [1.064, 1.439]	0.139 [0.085, 0.192]
Very small VLDL (%)	5359 (2659)	21.0 (4.4)	21.9 (4.5)	20.1 (4.2)	108.917	1.8 [1.6, 2.0]	72154	20.0 (4.4)	1.037 [0.878, 1.196]	0.128 [0.081, 0.175]
IDL (%)	5359 (2659)	12.0 (3.0)	12.9 (2.9)	11.1 (2.7)	116.947	1.9 [1.7, 2.0]	72152	10.6 (2.9)	0.675 [0.575, 0.776]	0.110 [0.081, 0.140]
Large LDL (%)	5359 (2659)	9.4 (2.5)	10.2 (2.5)	8.7 (2.2)	118.441	1.6 [1.5, 1.7]	72138	8.5 (2.5)	0.544 [0.458, 0.629]	0.094 [0.069, 0.120]
Medium LDL (%)	5359 (2659)	7.4 (2.1)	7.9 (2.2)	6.8 (1.9)	116.066	1.1 [1.0, 1.2]	71882	7.1 (2.4)	0.443 [0.358, 0.527]	0.078 [0.053, 0.103]
Small LDL (%)	5359 (2659)	7.0 (2.2)	7.3 (2.2)	6.6 (2.1)	110.625	0.7 [0.6, 0.8]	71891	6.8 (2.4)	0.384 [0.300, 0.467]	0.053 [0.029, 0.078]
Very large HDL (%)	5359 (2659)	4.5 (3.1)	4.0 (3.2)	5.0 (2.9)	80.8161	-1.0 [-1.1, -0.8]	71730	3.7 (2.3)	-0.111 [-0.180, -0.041]	-0.029 [-0.048, -0.010]
Large HDL (%)	5359 (2659)	5.2 (2.7)	4.5 (2.0)	5.9 (3.0)	76.2099	-1.4 [-1.5, -1.3]	71096	4.9 (2.2)	-0.195 [-0.262, -0.128]	-0.037 [-0.055, -0.019]
Medium HDL (%)	5359 (2659)	5.5 (2.0)	5.0 (1.7)	6.1 (2.2)	81.6019	-1.1 [-1.2, -1.0]	71995	5.6 (2.3)	-0.188 [-0.260, -0.116]	-0.049 [-0.068, -0.029]
Small HDL (%)	5359 (2659)	5.1 (1.5)	4.8 (1.3)	5.4 (1.6)	89.0222	-0.6 [-0.7, -0.5]	72133	4.9 (1.6)	-0.034 [-0.086, 0.019]	-0.014 [-0.029, 0.0006]
Phospholipids to total lipids ratio (PL%)
Extremely large VLDL (%)	5346 (2647)	11.6 (4.2)	11.8 (5.4)	11.3 (2.2)	104.264	0.5 [0.3, 0.7]	67180	10.8 (2.7)	0.036 [-0.043, 0.115]	-0.006 [-0.029, 0.016]
Very large VLDL (%)	5339 (2642)	12.8 (5.3)	11.1 (5.7)	14.5 (4.3)	76.0817	-3.5 [-3.7, -3.2]	63096	16.1 (4.2)	-0.813 [-0.972, -0.653]	-0.135 [-0.179, -0.092]
Large VLDL (%)	5349 (2650)	15.5 (3.4)	14.9 (3.7)	16.1 (3.0)	92.7098	-1.2 [-1.4, -1.0]	65520	17.8 (2.4)	-0.416 [-0.501, -0.330]	-0.055 [-0.076, -0.035]
Medium VLDL (%)	5358 (2658)	19.3 (1.2)	19.2 (1.1)	19.3 (1.3)	99.657	-0.1 [-0.1, 0.0]	72034	20.9 (1.0)	-0.095 [-0.133, -0.056]	-0.008 [-0.017, 0.0007]
Small VLDL (%)	5359 (2659)	23.0 (1.3)	23.5 (1.3)	22.5 (1.2)	104.401	1.0 [0.9, 1.1]	72124	23.6 (1.4)	0.295 [0.245, 0.344]	0.061 [0.047, 0.075]
Very small VLDL (%)	5359 (2659)	26.8 (2.2)	25.8 (2.1)	27.8 (1.8)	92.8647	-2.0 [-2.1, -1.9]	72151	27.6 (2.4)	-0.678 [-0.758, -0.597]	-0.106 [-0.130, -0.081]
IDL (%)	5359 (2659)	25.6 (0.9)	25.8 (0.9)	25.5 (0.9)	101.435	0.4 [0.3, 0.4]	72148	26.7 (0.893)	0.131 [0.101, 0.161]	0.022 [0.013, 0.031]
Large LDL (%)	5359 (2659)	25.8 (1.9)	26.8 (1.9)	24.7 (1.2)	108.334	2.1 [2.0, 2.1]	72137	25.9 (1.8)	0.757 [0.696, 0.818]	0.121 [0.102, 0.139]
Medium LDL (%)	5359 (2659)	28.7 (3.8)	30.7 (4.0)	26.8 (2.4)	114.62	3.9 [3.7, 4.1]	71883	29.1 (3.7)	1.588 [1.460, 1.717]	0.246 [0.207, 0.285]
Small LDL (%)	5359 (2659)	31.7 (4.3)	34.0 (4.3)	29.4 (2.8)	115.573	4.6 [4.4, 4.8]	71891	32.8 (4.3)	1.971 [1.820, 2.122]	0.308 [0.262, 0.353]
Very large HDL (%)	5359 (2659)	36.5 (9.5)	37.3 (10.0)	35.6 (8.9)	104.659	1.6 [1.1, 2.1]	71701	45.4 (6.9)	0.297 [0.061, 0.533]	0.086 [0.020, 0.152]
Large HDL (%)	5359 (2659)	45.9 (5.6)	46.2 (5.0)	45.6 (6.1)	101.359	0.6 [0.3, 0.9]	71097	47.9 (2.8)	-0.311 [-0.414, -0.208]	-0.076 [-0.104, -0.048]
Medium HDL (%)	5359 (2659)	45.9 (1.9)	46.4 (1.5)	45.5 (2.2)	102.008	0.9 [0.8, 1.0]	71993	47.3 (2.1)	-0.151 [-0.219, -0.083]	-0.017 [-0.036, 0.002]
Small HDL (%)	5359 (2659)	54.2 (4.8)	56.6 (3.6)	51.7 (4.5)	109.484	4.9 [4.7, 5.1]	72134	56.1 (3.8)	1.170 [1.034, 1.307]	0.202 [0.163, 0.241]
Cholesteryl esters to total lipids ratio (CE%)
Extremely large VLDL (%)	5346 (2647)	15.4 (9.6)	15.3 (11.7)	15.5 (6.9)	98.7263	-0.2 [-0.7, 0.3]	67207	11.7 (4.5)	-0.848 [-0.990, -0.706]	-0.127 [-0.168, -0.086]
Very large VLDL (%)	5339 (2642)	16.3 (10.1)	16.1 (11.5)	16.5 (8.4)	97.0847	-0.5 [-1.0, 0.1]	63082	15.9 (7.2)	-0.362 [-0.619, -0.105]	-0.023 [-0.089, 0.042]
Large VLDL (%)	5349 (2650)	15.1 (5.9)	14.1 (6.1)	16.1 (5.5)	87.6354	-2.0 [-2.3, -1.7]	65528	17.6 (6.4)	-0.629 [-0.852, -0.406]	-0.061 [-0.112, -0.011]
Medium VLDL (%)	5358 (2658)	18.4 (4.6)	16.7 (4.4)	20.0 (4.3)	83.7569	-3.3 [-3.5, -3.0]	72028	20.0 (4.9)	-1.229 [-1.407, -1.051]	-0.149 [-0.196, -0.103]
Small VLDL (%)	5359 (2659)	26.7 (4.7)	25.2 (4.4)	28.2 (4.5)	89.4181	-3.0 [-3.2, -2.8]	72108	26.3 (5.0)	-1.504 [-1.687, -1.321]	-0.207 [-0.259, -0.156]
Very small VLDL (%)	5359 (2659)	35.1 (3.3)	35.2 (3.4)	35.0 (3.2)	100.702	0.2 [0.1, 0.4]	72148	36.7 (3.7)	-0.204 [-0.340, -0.069]	-0.016 [-0.055, 0.023]
IDL (%)	5359 (2659)	44.0 (2.0)	43.3 (2.0)	44.7 (1.7)	96.829	-1.4 [-1.5, -1.3]	72137	45.1 (2.5)	-0.535 [-0.628, -0.441]	-0.100 [-0.127, -0.073]
Large LDL (%)	5359 (2659)	44.7 (4.0)	42.4 (3.9)	46.9 (2.6)	90.3003	-4.6 [-4.7, -4.4]	72103	46.2 (3.5)	-1.472 [-1.591, -1.353]	-0.252 [-0.288, -0.216]
Medium LDL (%)	5359 (2659)	42.1 (7.5)	37.8 (7.4)	46.2 (4.8)	81.8154	-8.4 [-8.7, -8.1]	71836	43.0 (7.0)	-3.101 [-3.346, -2.857]	-0.496 [-0.570, -0.422]
Small LDL (%)	5359 (2659)	40.1 (7.4)	36.0 (7.1)	44.2 (5.1)	81.4008	-8.2 [-8.6, -7.9]	71846	40.6 (7.2)	-3.271 [-3.523, -3.019]	-0.509 [-0.585, -0.433]
Very large HDL (%)	5359 (2659)	45.3 (8.4)	44.9 (9.2)	45.6 (7.5)	98.4021	-0.7 [-1.2, -0.3]	71727	38.9 (5.7)	-0.038 [-0.233, 0.158]	-0.039 [-0.094, 0.016]
Large HDL (%)	5359 (2659)	37.2 (4.7)	37.7 (4.1)	36.7 (5.2)	102.853	1.0 [0.8, 1.3]	71092	37.5 (2.6)	0.504 [0.407, 0.601]	0.101 [0.075, 0.127]
Medium HDL (%)	5359 (2659)	38.3 (2.5)	38.7 (2.3)	37.9 (2.7)	102.039	0.8 [0.6, 0.9]	71984	38.4 (3.4)	0.352 [0.250, 0.453]	0.063 [0.035, 0.091]
Small HDL (%)	5359 (2659)	28.8 (4.9)	26.3 (3.9)	31.2 (4.7)	84.4447	-4.9 [-5.1, -4.6]	72118	28.3 (4.7)	-1.347 [-1.517, -1.177]	-0.226 [-0.275, -0.177]
Free cholesterol to total lipids ratio (FC%)
Extremely large VLDL (%)	5346 (2647)	7.8 (2.6)	7.9 (3.4)	7.6 (1.6)	104.833	0.4 [0.2, 0.5]	67231	6.6 (2.1)	0.187 [0.118, 0.255]	0.014 [-0.006, 0.033]
Very large VLDL (%)	5339 (2642)	10.7 (5.2)	9.4 (5.3)	12.0 (4.8)	78.3259	-2.6 [-2.9, -2.3]	63096	11.9 (4.6)	-0.585 [-0.746, -0.424]	-0.084 [-0.125, -0.042]
Large VLDL (%)	5349 (2650)	9.9 (3.1)	9.0 (3.3)	10.9 (2.5)	82.4897	-1.9 [-2.1, -1.8]	65544	9.7 (3.6)	-0.199 [-0.312, -0.085]	-0.048 [-0.080, -0.017]
Medium VLDL (%)	5358 (2658)	12.0 (1.1)	11.7 (1.2)	12.3 (1.0)	95.2168	-0.6 [-0.6, -0.5]	72020	11.1 (1.4)	-0.095 [-0.148, -0.042]	-0.023 [-0.037, -0.009]
Small VLDL (%)	5359 (2659)	15.6 (0.9)	15.4 (0.8)	15.7 (0.9)	98.0246	-0.3 [-0.4, -0.3]	72124	14.1 (0.786)	-0.048 [-0.077, -0.020]	0.003 [-0.005, 0.011]
Very small VLDL (%)	5359 (2659)	17.2 (1.2)	17.1 (1.3)	17.2 (1.2)	99.4632	-0.1 [-0.2, 0.0]	72143	15.7 (1.4)	-0.150 [-0.196, -0.104]	-0.002 [-0.017, 0.012]
IDL (%)	5359 (2659)	18.4 (1.5)	18.0 (1.5)	18.8 (1.4)	95.6482	-0.8 [-0.9, -0.7]	72128	17.6 (1.3)	-0.318 [-0.361, -0.274]	-0.034 [-0.047, -0.021]
Large LDL (%)	5359 (2659)	20.1 (1.4)	20.6 (1.5)	19.7 (1.1)	104.552	0.9 [0.8, 1.0]	72132	19.5 (1.2)	0.173 [0.133, 0.213]	0.042 [0.030, 0.054]
Medium LDL (%)	5359 (2659)	21.7 (3.0)	23.4 (3.1)	20.1 (1.8)	116.116	3.2 [3.1, 3.4]	71883	20.8 (2.5)	1.043 [0.958, 1.128]	0.177 [0.152, 0.203]
Small LDL (%)	5359 (2659)	21.1 (2.6)	22.5 (2.6)	19.7 (1.8)	114.135	2.8 [2.7, 2.9]	71891	19.8 (2.2)	0.870 [0.797, 0.942]	0.146 [0.125, 0.168]
Very large HDL (%)	5359 (2659)	12.9 (1.9)	12.5 (2.0)	13.3 (1.7)	94.4833	-0.7 [-0.8, -0.6]	71717	12.0 (1.4)	-0.085 [-0.128, -0.042]	-0.010 [-0.021, 0.001]
Large HDL (%)	5359 (2659)	10.7 (2.0)	10.8 (1.8)	10.6 (2.2)	101.58	0.2 [0.1, 0.3]	71097	9.7 (1.8)	0.019 [-0.032, 0.069]	0.013 [-0.0006, 0.026]
Medium HDL (%)	5359 (2659)	10.3 (1.1)	10.0 (0.9)	10.5 (1.2)	94.5886	-0.6 [-0.6, -0.5]	71973	8.7 (0.864)	-0.051 [-0.077, -0.025]	-0.003 [-0.010, 0.004]
Small HDL (%)	5359 (2659)	12.0 (0.8)	12.3 (0.6)	11.8 (0.8)	104.492	0.5 [0.5, 0.6]	72134	10.8 (0.767)	0.201 [0.174, 0.228]	0.039 [0.031, 0.046]
Amino acids
Alanine (μmol/L)	5336 (2649)	286 (68)	287 (68)	284 (68)	100.938	2.662 [-0.993, 6.316]	72059	445 (77.1)	-1.801 [-4.350, 0.748]	0.049 [-0.719, 0.816]
Glutamine (μmol/L)	5323 (2642)	414 (57)	415 (56)	413 (58)	100.656	2.683 [-0.347, 5.714]	71631	532 (77.5)	-2.171 [-4.891, 0.549]	0.115 [-0.672, 0.901]
Glycine (μmol/L)	NA (NA)	NA (NA)	NA (NA)	NA (NA)	NA	NA [NA, NA]	58606	338 (62.6)	-1.533 [-3.737, 0.671]	0.553 [-0.145, 1.250]
Isoleucine (μmol/L)	5353 (2656)	47 (15)	46 (14)	47 (15)	97.1555	-1.287 [-2.027, -0.547]	72059	63.0 (19.7)	0.371 [-0.241, 0.984]	-0.115 [-0.302, 0.073]
Leucine (μmol/L)	5353 (2656)	59 (11)	60 (11)	59 (11)	101.312	0.829 [0.267, 1.390]	72066	92.4 (22.9)	0.520 [-0.148, 1.188]	-0.066 [-0.266, 0.133]
Valine (μmol/L)	5348 (2652)	142 (29)	143 (29)	141 (29)	101.642	2.440 [1.001, 3.880]	71145	194 (44.1)	-0.0008 [-1.446, 1.444]	-0.021 [-0.452, 0.410]
Phenylalanine (μmol/L)	5353 (2656)	46 (7)	46 (7)	46 (7)	100.843	0.385 [0.002, 0.768]	72049	80.0 (12.6)	0.241 [-0.169, 0.651]	0.011 [-0.106, 0.129]
Tyrosine (μmol/L)	5352 (2655)	58 (11)	58 (11)	58 (11)	100.495	0.292 [-0.309, 0.894]	71969	60.2 (14.2)	-0.075 [-0.574, 0.425]	0.111 [-0.037, 0.259]
Histidine (μmol/L)	5353 (2656)	44 (13)	44 (14)	44 (12)	99.2424	-0.307 [-1.008, 0.393]	71918	78.1 (13.1)	0.041 [-0.389, 0.471]	-0.038 [-0.163, 0.086]
Glycolysis and gluconeogenesis
Glucose (mmol/L)	NA (NA)	NA (NA)	NA (NA)	NA (NA)	NA	0.012 [-0.075, 0.100]	31134	4.4 (1.1)	0.009 [-0.030, 0.048]	-0.007 [-0.019, 0.006]
Lactate (mmol/L)	NA (NA)	NA (NA)	NA (NA)	NA (NA)	NA	-0.010 [-0.099, 0.078]	31184	1.5 (0.476)	0.013 [-0.003, 0.029]	-0.006 [-0.012, -0.0005]
Pyruvate (μmol/L)	NA (NA)	NA (NA)	NA (NA)	NA (NA)	NA	-2.784 [-13.151, 7.583]	18298	84.5 (25.7)	0.213 [-1.206, 1.632]	0.260 [-0.312, 0.833]
Citrate (μmol/L)	5349 (2653)	97.752 (24)	97 (24)	98 (23)	99.1323	-0.948 [-2.197, 0.302]	31111	113 (21.9)	0.774 [-0.173, 1.720]	0.189 [-0.137, 0.515]
Glycerol (μmol/L)	NA (NA)	NA (NA)	NA (NA)	NA (NA)	NA	NA [NA, NA]	17130	107 (56.7)	0.713 [-1.781, 3.207]	-0.629 [-1.650, 0.392]
Ketone bodies
Acetoacetate (μmol/L)	5353 (2656)	64 (48)	65 (49)	63 (47)	103.059	1.927 [-0.617, 4.472]	72140	43.2 (36.5)	0.868 [-0.373, 2.109]	0.202 [-0.105, 0.509]
Beta-hydroxybutyrate (μmol/L)	5336 (2647)	129 (94)	127 (90)	131 (98)	96.9815	-3.994 [-9.024, 1.037]	31051	150 (114)	0.427 [-5.007, 5.860]	-0.404 [-1.786, 0.978]
Miscellaneous
Creatinine (μmol/L)	5352 (2655)	74 (18)	73 (18)	74 (18)	99.6067	-0.278 [-1.179, 0.622]	70426	59.2 (13.9)	-0.063 [-0.444, 0.319]	0.045 [-0.067, 0.156]
Albumin (cu)	5356 (2658)	0.082 (0.006)	0.082 (0.006)	0.082 (0.006)	100.088	0.00008 [-0.0002, 0.0004]	72077	0.094 (0.0098)	-0.0003 [-0.0005, 0.000005]	0.00003 [-0.00004, 0.00009]
Acetate (μmol/L)	5352 (2656)	29 (31)	28 (33)	29 (28)	97.8923	-0.583 [-2.212, 1.046]	38375	52.1 (41.7)	0.836 [0.015, 1.657]	-0.268 [-0.609, 0.072]
Inflammation
GlycA: Glycoprotein acetylation (mmol/L)	5353 (2656)	1.289 (0.2)	1.3 (0.2)	1.305 (0.2)	97.538	-0.032 [-0.041, -0.024]	67654	1.4 (0.242)	-0.007 [-0.015, 0.001]	-0.003 [-0.006, -0.001]
NA: not available. Glucose, lactate, and pyruvate were omitted due to glycolysis progression post sample collection resulting in unphysiological concentrations. Pyruvate, glycine, and glycerol were not quantifiable by NMR from EDTA plasma samples, due over to overlapping signals.

## Sheet: S4.Statin treatment in SD-units
	Effect estimate in SD-units [95% CI]	Effect scaled to lowering effect on LDL-C (%) [95% CI]	P-value
Lipoprotein subclass particle concentrations (P)
XXL VLDL P	-0.5218 [-0.5739, -0.4706]	44 [48, 39]	<0.0001
XL VLDL P	-0.3763 [-0.429, -0.3236]	32 [36, 27]	<0.0001
L VLDL P	-0.3493 [-0.4, -0.296]	29 [34, 25]	<0.0001
M VLDL P	-0.4269 [-0.4788, -0.3739]	36 [40, 31]	<0.0001
S VLDL P	-0.618 [-0.6694, -0.5676]	52 [56, 48]	<0.0001
XS VLDL P	-1.0385 [-1.0865, -1]	87 [91, 84]	<0.0001
IDL P	-1.1962 [-1.2377, -1.1547]	100 [104, 97]	<0.0001
L LDL P	-1.1859 [-1.2286, -1.1453]	99 [103, 96]	<0.0001
M LDL P	-1.1721 [-1.212, -1.1297]	98 [102, 95]	<0.0001
S LDL P	-1.1435 [-1.1859, -1.1012]	96 [99, 92]	<0.0001
XL HDL P	-0.1485 [-0.2, -0.0965]	12 [17, 8]	<0.0001
L HDL P	0.2041 [0.1528, 0.2555]	-17 [-13, -21]	<0.0001
M HDL P	0.1521 [0.1027, 0.2017]	-13 [-9, -17]	<0.0001
S HDL P	0.2905 [0.2398, 0.3419]	-24 [-20, -29]	<0.0001
Cholesterol (C)
Total C	-1.138 [-1.1799, -1.0961]	95 [99, 92]	<0.0001
Remnant C	-1.1288 [-1.1721, -1.0854]	95 [98, 91]	<0.0001
VLDL C	-0.9154 [-0.9625, -0.8683]	77 [81, 73]	<0.0001
XXL VLDL C	-0.6128 [-0.6636, -0.5619]	51 [56, 47]	<0.0001
XL VLDL C	-0.5271 [-0.5787, -0.4755]	44 [49, 40]	<0.0001
L VLDL C	-0.4957 [-0.5475, -0.4439]	42 [46, 37]	<0.0001
M VLDL C	-0.6955 [-0.7454, -0.6455]	58 [63, 54]	<0.0001
S VLDL C	-0.9852 [-1.0311, -0.9393]	83 [87, 79]	<0.0001
XS VLDL C	-1.1439 [-1.187, -1.1009]	96 [100, 92]	<0.0001
IDL C	-1.2227 [-1.264, -1.1814]	103 [106, 99]	<0.0001
LDL C	-1.1919 [-1.2338, -1.15]	100 [104, 96]	<0.0001
L LDL C	-1.2017 [-1.2434, -1.16]	101 [104, 97]	<0.0001
M LDL C	-1.1865 [-1.2286, -1.1444]	100 [103, 96]	<0.0001
S LDL C	-1.165 [-1.2074, -1.1227]	98 [101, 94]	<0.0001
HDL C	-0.0429 [-0.0937, 0.0079]	4 [8, -1]	0.098
HDL2 C	0.2057 [0.1545, 0.2568]	-17 [-13, -22]	<0.0001
HDL3 C	-0.9006 [-0.9473, -0.8539]	76 [79, 72]	<0.0001
XL HDL C	-0.2554 [-0.3072, -0.2037]	21 [26, 17]	<0.0001
L HDL C	0.2234 [0.1718, 0.2751]	-19 [-14, -23]	<0.0001
M HDL C	0.1599 [0.1097, 0.2102]	-13 [-9, -18]	<0.0001
S HDL C	-0.6633 [-0.7117, -0.6148]	56 [60, 52]	<0.0001
Cholesteryl esters (CE)
Total esterified C	-1.0966 [-1.1394, -1.0539]	92 [96, 88]	<0.0001
XXL VLDL CE	-0.7129 [-0.7627, -0.663]	60 [64, 56]	<0.0001
XL VLDL CE	-0.5268 [-0.5784, -0.4751]	44 [49, 40]	<0.0001
L VLDL CE	-0.5582 [-0.6095, -0.5069]	47 [51, 43]	<0.0001
M VLDL CE	-0.8284 [-0.8767, -0.78]	69 [74, 65]	<0.0001
S VLDL CE	-1.0718 [-1.1163, -1.0274]	90 [94, 86]	<0.0001
XS VLDL CE	-1.158 [-1.2009, -1.1151]	97 [101, 94]	<0.0001
IDL CE	-1.2332 [-1.2743, -1.1921]	103 [107, 100]	<0.0001
L LDL CE	-1.2005 [-1.2422, -1.1587]	101 [104, 97]	<0.0001
M LDL CE	-1.1872 [-1.2293, -1.145]	100 [103, 96]	<0.0001
S LDL CE	-1.1695 [-1.2118, -1.1272]	98 [102, 95]	<0.0001
XL HDL CE	-0.2654 [-0.3172, -0.2136]	22 [27, 18]	<0.0001
L HDL CE	0.239 [0.1874, 0.2906]	-20 [-16, -24]	<0.0001
M HDL CE	0.2539 [0.2033, 0.3044]	-21 [-17, -26]	<0.0001
S HDL CE	-0.8451 [-0.8922, -0.798]	71 [75, 67]	<0.0001
Free cholesterol (FC)
Total free C	-1.1619 [-1.2038, -1.1201]	97 [101, 94]	<0.0001
XXL VLDL FC	-0.4543 [-0.5063, -0.4022]	38 [42, 34]	<0.0001
XL VLDL FC	-0.5234 [-0.575, -0.4718]	44 [48, 40]	<0.0001
L VLDL FC	-0.4235 [-0.4757, -0.3713]	36 [40, 31]	<0.0001
M VLDL FC	-0.4958 [-0.5475, -0.444]	42 [46, 37]	<0.0001
S VLDL FC	-0.7586 [-0.8077, -0.7096]	64 [68, 60]	<0.0001
XS VLDL FC	-1.0504 [-1.095, -1.0058]	88 [92, 84]	<0.0001
IDL FC	-1.1727 [-1.215, -1.1304]	98 [102, 95]	<0.0001
L LDL FC	-1.1888 [-1.2307, -1.1469]	100 [103, 96]	<0.0001
M LDL FC	-1.1586 [-1.201, -1.1161]	97 [101, 94]	<0.0001
S LDL FC	-1.0824 [-1.1261, -1.0387]	91 [94, 87]	<0.0001
XL HDL FC	-0.2202 [-0.2721, -0.1684]	18 [23, 14]	<0.0001
L HDL FC	0.1747 [0.1228, 0.2265]	-15 [-10, -19]	<0.0001
M HDL FC	-0.1477 [-0.1973, -0.0981]	12 [17, 8]	<0.0001
S HDL FC	0.5709 [0.5207, 0.6211]	-48 [-44, -52]	<0.0001
Triglycerides (TG)
Total plasma TG	-0.44 [-0.4921, -0.3879]	37 [41, 33]	<0.0001
VLDL TG	-0.3538 [-0.4064, -0.3011]	30 [34, 25]	<0.0001
XXL VLDL TG	-0.5059 [-0.5576, -0.4542]	42 [47, 38]	<0.0001
XL VLDL TG	-0.3319 [-0.3847, -0.2791]	28 [32, 23]	<0.0001
L VLDL TG	-0.3042 [-0.3571, -0.2513]	26 [30, 21]	<0.0001
M VLDL TG	-0.3094 [-0.3622, -0.2566]	26 [30, 22]	<0.0001
S VLDL TG	-0.358 [-0.4106, -0.3053]	30 [34, 26]	<0.0001
XS VLDL TG	-0.525 [-0.5763, -0.4736]	44 [48, 40]	<0.0001
IDL TG	-0.611 [-0.6609, -0.561]	51 [55, 47]	<0.0001
LDL TG	-0.6573 [-0.7061, -0.6085]	55 [59, 51]	<0.0001
L LDL TG	-0.6652 [-0.714, -0.6164]	56 [60, 52]	<0.0001
M LDL TG	-0.6484 [-0.697, -0.5998]	54 [58, 50]	<0.0001
S LDL TG	-0.6087 [-0.6583, -0.5591]	51 [55, 47]	<0.0001
HDL TG	-0.5321 [-0.5826, -0.4815]	45 [49, 40]	<0.0001
XL HDL TG	-0.6636 [-0.7133, -0.6139]	56 [60, 52]	<0.0001
L HDL TG	-0.3921 [-0.4426, -0.3416]	33 [37, 29]	<0.0001
M HDL TG	-0.4852 [-0.5361, -0.4343]	41 [45, 36]	<0.0001
S HDL TG	-0.3064 [-0.3592, -0.2535]	26 [30, 21]	<0.0001
Phospholipids (PL)
XXL VLDL PL	-0.4729 [-0.5248, -0.421]	40 [44, 35]	<0.0001
XL VLDL PL	-0.4292 [-0.4815, -0.377]	36 [40, 32]	<0.0001
L VLDL PL	-0.3625 [-0.4151, -0.3099]	30 [35, 26]	<0.0001
M VLDL PL	-0.4599 [-0.512, -0.4079]	39 [43, 34]	<0.0001
S VLDL PL	-0.5922 [-0.643, -0.5414]	50 [54, 45]	<0.0001
XS VLDL PL	-1.1168 [-1.1599, -1.0737]	94 [97, 90]	<0.0001
IDL PL	-1.19 [-1.2317, -1.1483]	100 [103, 96]	<0.0001
L LDL PL	-1.1974 [-1.2389, -1.1558]	100 [104, 97]	<0.0001
M LDL PL	-1.1491 [-1.1915, -1.1068]	96 [100, 93]	<0.0001
S LDL PL	-1.0565 [-1.1001, -1.0129]	89 [92, 85]	<0.0001
XL HDL PL	-0.0049 [-0.057, 0.0471]	0 [5, -4]	0.8528
L HDL PL	0.2398 [0.1887, 0.2908]	-20 [-16, -24]	<0.0001
M HDL PL	0.2605 [0.211, 0.3099]	-22 [-18, -26]	<0.0001
S HDL PL	0.8305 [0.7822, 0.8788]	-70 [-66, -74]	<0.0001
Total cholines	-0.7295 [-0.776, -0.683]	61 [65, 57]	<0.0001
Phosphatidylcholine	-0.6673 [-0.7144, -0.6202]	56 [60, 52]	<0.0001
Sphingomyelins	-0.7293 [-0.776, -0.6826]	61 [65, 57]	<0.0001
Phosphoglycerides PG)	-0.6497 [-0.6971, -0.6022]	55 [58, 51]	<0.0001
TG to PG ratio	-0.0845 [-0.138, -0.031]	7 [12, 3]	0.002
Total lipid conncentration (L)
XXL VLDL L	-0.5248 [-0.5764, -0.4732]	44 [48, 40]	<0.0001
XL VLDL L	-0.3913 [-0.4438, -0.3389]	33 [37, 28]	<0.0001
L VLDL L	-0.3618 [-0.4144, -0.3092]	30 [35, 26]	<0.0001
M VLDL L	-0.4531 [-0.5052, -0.401]	38 [42, 34]	<0.0001
S VLDL L	-0.6696 [-0.7198, -0.6194]	56 [60, 52]	<0.0001
XS VLDL L	-1.0763 [-1.1205, -1.0322]	90 [94, 87]	<0.0001
IDL L	-1.2053 [-1.2467, -1.1638]	101 [105, 98]	<0.0001
L LDL L	-1.193 [-1.2347, -1.1514]	100 [104, 97]	<0.0001
M LDL L	-1.1766 [-1.2187, -1.1346]	99 [102, 95]	<0.0001
S LDL L	-1.1493 [-1.1916, -1.1069]	96 [100, 93]	<0.0001
XL HDL L	-0.1526 [-0.2044, -0.1008]	13 [17, 8]	<0.0001
L HDL L	0.2094 [0.1581, 0.2607]	-18 [-13, -22]	<0.0001
M HDL L	0.1529 [0.1034, 0.2024]	-13 [-9, -17]	<0.0001
S HDL L	0.2744 [0.2233, 0.3256]	-23 [-19, -27]	<0.0001
Lipoprotein particle size
VLDL particle size	-0.0804 [-0.1338, -0.0271]	7 [11, 2]	0.0031
LDL particle size	0.2562 [0.2038, 0.3087]	-21 [-17, -26]	<0.0001
HDL particle size	-0.0188 [-0.0709, 0.0332]	2 [6, -3]	0.4782
Apolipoproteins
ApoB	-1.0908 [-1.1348, -1.0468]	92 [95, 88]	<0.0001
ApoA-I	-0.2561 [-0.3052, -0.207]	21 [26, 17]	<0.0001
ApoB to ApoA-I ratio	-0.9849 [-1.0314, -0.9383]	83 [87, 79]	<0.0001
Fatty acids (FA)
Total FA	-0.7938 [-0.8414, -0.7462]	67 [71, 63]	<0.0001
Saturated FA	-0.69 [-0.7393, -0.6407]	58 [62, 54]	<0.0001
MUFA	-0.535 [-0.5856, -0.4845]	45 [49, 41]	<0.0001
PUFA	-0.8977 [-0.944, -0.8515]	75 [79, 71]	<0.0001
Omega-6	-0.8886 [-0.9351, -0.8421]	75 [78, 71]	<0.0001
Linoleic acid	-0.9297 [-0.9763, -0.8831]	78 [82, 74]	<0.0001
Omega-3	-0.4659 [-0.5175, -0.4144]	39 [43, 35]	<0.0001
DHA	-0.3385 [-0.3908, -0.2862]	28 [33, 24]	<0.0001
Fatty acid ratios
Saturated FA to total FA	0.1211 [0.0676, 0.1745]	-10 [-6, -15]	<0.0001
MUFA to total FA	0.0261 [-0.0274, 0.0796]	-2 [2, -7]	0.3384
PUFA to total FA	-0.1166 [-0.1702, -0.063]	10 [14, 5]	<0.0001
Omega-6 to total FA	-0.1505 [-0.204, -0.0969]	13 [17, 8]	<0.0001
Linoleic acid to total FA	-0.3618 [-0.4145, -0.309]	30 [35, 26]	<0.0001
Omega-3 to total FA	0.1123 [0.0587, 0.1659]	-9 [-5, -14]	<0.0001
DHA to total FA	0.1681 [0.1147, 0.2216]	-14 [-10, -19]	<0.0001
Degree of unsaturation	0.315 [0.262, 0.368]	-26 [-22, -31]	<0.0001
Cholesterol to total lipids ratio (C%)
XXL VLDL C%	0.0158 [-0.0378, 0.0694]	-1 [3, -6]	0.5636
XL VLDL C%	-0.2267 [-0.28, -0.1734]	19 [23, 15]	<0.0001
L VLDL C%	-0.5572 [-0.6084, -0.506]	47 [51, 42]	<0.0001
M VLDL C%	-0.7471 [-0.7958, -0.6984]	63 [67, 59]	<0.0001
S VLDL C%	-0.6209 [-0.6714, -0.5704]	52 [56, 48]	<0.0001
XS VLDL C%	0.039 [-0.0143, 0.0924]	-3 [1, -8]	0.1517
IDL C%	-0.8158 [-0.8647, -0.767]	68 [73, 64]	<0.0001
L LDL C%	-1.0266 [-1.0725, -0.9807]	86 [90, 82]	<0.0001
M LDL C%	-0.988 [-1.0346, -0.9415]	83 [87, 79]	<0.0001
S LDL C%	-0.9678 [-1.0146, -0.921]	81 [85, 77]	<0.0001
XL HDL C%	-0.1571 [-0.2101, -0.1042]	13 [18, 9]	<0.0001
L HDL C%	0.1905 [0.1372, 0.2438]	-16 [-12, -20]	<0.0001
M HDL C%	0.075 [0.0215, 0.1285]	-6 [-2, -11]	0.006
S HDL C%	-0.9466 [-0.9934, -0.8997]	79 [83, 75]	<0.0001
Triglycerides to total lipids ratio (TG%)
XXL VLDL TG%	-0.4522 [-0.5044, -0.4]	38 [42, 34]	<0.0001
XL VLDL TG%	-0.0004 [-0.0541, 0.0532]	0 [5, -4]	0.9876
L VLDL TG%	0.4033 [0.3509, 0.4557]	-34 [-29, -38]	<0.0001
M VLDL TG%	0.721 [0.6719, 0.77]	-60 [-56, -65]	<0.0001
S VLDL TG%	0.4422 [0.3904, 0.4939]	-37 [-33, -41]	<0.0001
XS VLDL TG%	0.4037 [0.3512, 0.4561]	-34 [-29, -38]	<0.0001
IDL TG%	0.6314 [0.5806, 0.6822]	-53 [-49, -57]	<0.0001
L LDL TG%	0.6489 [0.5984, 0.6995]	-54 [-50, -59]	<0.0001
M LDL TG%	0.5167 [0.4655, 0.5678]	-43 [-39, -48]	<0.0001
S LDL TG%	0.3186 [0.266, 0.3713]	-27 [-22, -31]	<0.0001
XL HDL TG%	-0.3086 [-0.3615, -0.2557]	26 [30, 21]	<0.0001
L HDL TG%	-0.5252 [-0.5769, -0.4735]	44 [48, 40]	<0.0001
M HDL TG%	-0.549 [-0.6005, -0.4975]	46 [50, 42]	<0.0001
S HDL TG%	-0.4014 [-0.4539, -0.3489]	34 [38, 29]	<0.0001
Phospholipids to total lipids ratio (PL%)
XXL VLDL PL%	0.1163 [0.0631, 0.1695]	-10 [-5, -14]	<0.0001
XL VLDL PL%	-0.6533 [-0.7033, -0.6034]	55 [59, 51]	<0.0001
L VLDL PL%	-0.345 [-0.3976, -0.2923]	29 [33, 25]	<0.0001
M VLDL PL%	-0.0571 [-0.1106, -0.0036]	5 [9, 0]	0.0365
S VLDL PL%	0.7379 [0.6882, 0.7877]	-62 [-58, -66]	<0.0001
XS VLDL PL%	-0.9063 [-0.9529, -0.8597]	76 [80, 72]	<0.0001
IDL PL%	0.3962 [0.3437, 0.4487]	-33 [-29, -38]	<0.0001
L LDL PL%	1.1037 [1.0598, 1.1476]	-93 [-89, -96]	<0.0001
M LDL PL%	1.0223 [0.9767, 1.0679]	-86 [-82, -90]	<0.0001
S LDL PL%	1.0742 [1.0295, 1.1189]	-90 [-86, -94]	<0.0001
XL HDL PL%	0.1722 [0.1198, 0.2245]	-14 [-10, -19]	<0.0001
L HDL PL%	0.1119 [0.0585, 0.1653]	-9 [-5, -14]	<0.0001
M HDL PL%	0.4678 [0.4158, 0.5199]	-39 [-35, -44]	<0.0001
S HDL PL%	1.0304 [0.9847, 1.076]	-86 [-83, -90]	<0.0001
Cholesteryl esters to total lipids ratio (CE%)
XXL VLDL CE%	-0.0215 [-0.075, 0.0321]	2 [6, -3]	0.4319
XL VLDL CE%	-0.0485 [-0.102, 0.0051]	4 [9, 0]	0.0762
L VLDL CE%	-0.3372 [-0.39, -0.2844]	28 [33, 24]	<0.0001
M VLDL CE%	-0.7023 [-0.7518, -0.6528]	59 [63, 55]	<0.0001
S VLDL CE%	-0.634 [-0.6845, -0.5834]	53 [57, 49]	<0.0001
XS VLDL CE%	0.0749 [0.0216, 0.1281]	-6 [-2, -11]	0.0059
IDL CE%	-0.7041 [-0.754, -0.6543]	59 [63, 55]	<0.0001
L LDL CE%	-1.1371 [-1.1809, -1.0934]	95 [99, 92]	<0.0001
M LDL CE%	-1.122 [-1.1661, -1.0779]	94 [98, 90]	<0.0001
S LDL CE%	-1.1077 [-1.1519, -1.0634]	93 [97, 89]	<0.0001
XL HDL CE%	-0.0846 [-0.1375, -0.0317]	7 [12, 3]	0.0017
L HDL CE%	0.2214 [0.1682, 0.2747]	-19 [-14, -23]	<0.0001
M HDL CE%	0.3053 [0.2527, 0.3578]	-26 [-21, -30]	<0.0001
S HDL CE%	-0.9824 [-1.0287, -0.936]	82 [86, 79]	<0.0001
Free cholesterol to total lipids ratio (FC%)
XXL VLDL FC%	0.1383 [0.0849, 0.1916]	-12 [-7, -16]	<0.0001
XL VLDL FC%	-0.4979 [-0.5496, -0.4463]	42 [46, 37]	<0.0001
L VLDL FC%	-0.6245 [-0.6746, -0.5745]	52 [57, 48]	<0.0001
M VLDL FC%	-0.5153 [-0.5659, -0.4647]	43 [47, 39]	<0.0001
S VLDL FC%	-0.3569 [-0.4084, -0.3054]	30 [34, 26]	<0.0001
XS VLDL FC%	-0.0748 [-0.1283, -0.0213]	6 [11, 2]	0.0062
IDL FC%	-0.5374 [-0.5889, -0.4859]	45 [49, 41]	<0.0001
L LDL FC%	0.6405 [0.5904, 0.6907]	-54 [-50, -58]	<0.0001
M LDL FC%	1.0858 [1.0417, 1.1299]	-91 [-87, -95]	<0.0001
S LDL FC%	1.0604 [1.016, 1.1047]	-89 [-85, -93]	<0.0001
XL HDL FC%	-0.3891 [-0.4416, -0.3367]	33 [37, 28]	<0.0001
L HDL FC%	0.0803 [0.027, 0.1335]	-7 [-2, -11]	0.0031
M HDL FC%	-0.5131 [-0.5639, -0.4624]	43 [47, 39]	<0.0001
S HDL FC%	0.6811 [0.6308, 0.7314]	-57 [-53, -61]	<0.0001
Amino acids
Alanine	0.0391 [-0.0146, 0.0927]	-3 [1, -8]	0.1534
Glutamine	0.0473 [-0.0061, 0.1007]	-4 [1, -8]	0.0827
Glycine	NA	NA	NA
Isoleucine	-0.0886 [-0.1395, -0.0377]	7 [12, 3]	0.0007
Leucine	0.0721 [0.0232, 0.121]	-6 [-2, -10]	0.0038
Valine	0.0852 [0.035, 0.1355]	-7 [-3, -11]	0.0009
Phenylalanine	0.0529 [0.0003, 0.1054]	-4 [0, -9]	0.0486
Tyrosine	0.0261 [-0.0275, 0.0797]	-2 [2, -7]	0.3404
Histidine	-0.0232 [-0.0762, 0.0297]	2 [6, -2]	0.3899
Glycolysis and gluconeogenesis
Glucose	NA	NA	NA
Lactate	NA	NA	NA
Pyruvat	NA	NA	NA
Citrate	-0.0401 [-0.0928, 0.0127]	3 [8, -1]	0.137
Glycerol	NA	NA	NA
Ketone bodies
Acetoacetate	0.0403 [-0.0129, 0.0936]	-3 [1, -8]	0.1376
3-hydroxybutyrate	-0.0425 [-0.096, 0.011]	4 [8, -1]	0.1197
Miscellaneous
Creatinine	-0.0152 [-0.0644, 0.034]	1 [5, -3]	0.5446
Albumin	0.0133 [-0.0402, 0.0669]	-1 [3, -6]	0.6262
Acetate	-0.0191 [-0.0725, 0.0343]	2 [6, -3]	0.4829
Inflammation
GlycA: glycoprotein acetylation	-0.1997 [-0.2527, -0.1467]	17 [21, 12]	<0.0001
NA: not available. Glucose, lactate, and pyruvate were omitted due to glycolysis progression post sample collection resulting in unphysiological concentrations. Pyruvate, glycine, and glycerol were not quantifiable by NMR from EDTA plasma samples, due over to overlapping signals.

## Sheet: S5.PCSK9_rs11591147 in SD-units
	meta-analysis
	Effect estimate in SD-units [95% CI]	Effect scaled to lowering effect on LDL-C (%) [95% CI]	P-value
Lipoprotein subclass particle concentrations (P)
XXL VLDL P	-0.0641 [-0.0988, -0.0293]	14 [22, 7]	0.000304256
XL VLDL P	-0.0253 [-0.06, 0.0095]	6 [14, -2]	0.154652
L VLDL P	-0.02 [-0.0545, 0.0146]	4 [12, -3]	0.257703
M VLDL P	-0.064 [-0.0983, -0.0297]	14 [22, 7]	0.000250799
S VLDL P	-0.1456 [-0.1796, -0.1115]	33 [40, 25]	4.97937e-17
XS VLDL P	-0.3287 [-0.3628, -0.2947]	74 [82, 66]	7.94611e-80
IDL P	-0.424 [-0.4581, -0.3899]	96 [103, 88]	2.87449e-131
L LDL P	-0.4233 [-0.4573, -0.3893]	95 [103, 88]	2.76149e-131
M LDL P	-0.4164 [-0.4504, -0.3824]	94 [102, 86]	4.45508e-127
S LDL P	-0.4066 [-0.4406, -0.3726]	92 [99, 84]	2.88467e-121
XL HDL P	-0.0719 [-0.1053, -0.0385]	16 [24, 9]	2.46043e-05
L HDL P	0.0281 [-0.005, 0.0611]	-6 [1, -14]	0.0963412
M HDL P	0.0441 [0.0091, 0.079]	-10 [-2, -18]	0.0135785
S HDL P	0.0555 [0.0197, 0.0914]	-13 [-4, -21]	0.0023928
Cholesterol (C)
Total C	-0.394 [-0.4281, -0.36]	89 [96, 81]	1.13105e-113
Remnant C	-0.3562 [-0.3902, -0.3222]	80 [88, 73]	1.16537e-93
VLDL C	-0.239 [-0.273, -0.205]	54 [62, 46]	3.91386e-43
XXL VLDL C	-0.0906 [-0.1253, -0.0559]	20 [28, 13]	3.02245e-07
XL VLDL C	-0.0603 [-0.095, -0.0257]	14 [21, 6]	0.000645595
L VLDL C	-0.0536 [-0.0881, -0.019]	12 [20, 4]	0.00235792
M VLDL C	-0.1501 [-0.1844, -0.1158]	34 [42, 26]	9.80399e-18
S VLDL C	-0.2701 [-0.3041, -0.2362]	61 [69, 53]	6.76227e-55
XS VLDL C	-0.3654 [-0.3995, -0.3312]	82 [90, 75]	1.19529e-97
IDL C	-0.4474 [-0.4817, -0.4131]	101 [109, 93]	5.64214e-144
LDL C	-0.4437 [-0.4779, -0.4095]	100 [108, 92]	1.48227e-142
L LDL C	-0.4455 [-0.4797, -0.4113]	100 [108, 93]	9.88566e-144
M LDL C	-0.4373 [-0.4716, -0.4031]	99 [106, 91]	3.13895e-138
S LDL C	-0.436 [-0.4703, -0.4018]	98 [106, 91]	2.26172e-137
HDL C	-0.0064 [-0.04, 0.0271]	1 [9, -6]	0.706967
HDL2 C	0.0076 [-0.0259, 0.041]	-2 [6, -9]	0.657873
HDL3 C	-0.1156 [-0.1504, -0.0808]	26 [34, 18]	7.53882e-11
XL HDL C	-0.0873 [-0.1214, -0.0533]	20 [27, 12]	5.08368e-07
L HDL C	0.0473 [0.0142, 0.0804]	-11 [-3, -18]	0.0051292
M HDL C	0.0657 [0.0308, 0.1006]	-15 [-7, -23]	0.000222495
S HDL C	-0.1267 [-0.1624, -0.0911]	29 [37, 21]	3.24915e-12
Cholesteryl esters (CE)
Total esterified C	-0.3834 [-0.4177, -0.3491]	86 [94, 79]	1.74385e-106
XXL VLDL CE	-0.1325 [-0.1671, -0.0979]	30 [38, 22]	5.71978e-14
XL VLDL CE	-0.0573 [-0.0919, -0.0228]	13 [21, 5]	0.0011576
L VLDL CE	-0.0713 [-0.1057, -0.0368]	16 [24, 8]	4.9581e-05
M VLDL CE	-0.2069 [-0.2412, -0.1726]	47 [54, 39]	3.33717e-32
S VLDL CE	-0.311 [-0.345, -0.2771]	70 [78, 62]	3.78308e-72
XS VLDL CE	-0.3566 [-0.3908, -0.3224]	80 [88, 73]	5.97862e-93
IDL CE	-0.4426 [-0.477, -0.4083]	100 [107, 92]	1.02846e-140
L LDL CE	-0.4429 [-0.4771, -0.4087]	100 [108, 92]	3.05245e-142
M LDL CE	-0.4393 [-0.4736, -0.4051]	99 [107, 91]	2.64771e-139
S LDL CE	-0.4415 [-0.4758, -0.4072]	99 [107, 92]	1.77516e-140
XL HDL CE	-0.0874 [-0.1216, -0.0531]	20 [27, 12]	5.61045e-07
L HDL CE	0.0529 [0.0198, 0.086]	-12 [-4, -19]	0.00176027
M HDL CE	0.0769 [0.042, 0.1118]	-17 [-9, -25]	1.57398e-05
S HDL CE	-0.187 [-0.2226, -0.1515]	42 [50, 34]	6.3458e-25
Free cholesterol (FC)
Total free C	-0.4022 [-0.4363, -0.3682]	91 [98, 83]	1.35205e-118
XXL VLDL FC	-0.0309 [-0.0658, 0.004]	7 [15, -1]	0.0826834
XL VLDL FC	-0.0634 [-0.0982, -0.0287]	14 [22, 6]	0.000344249
L VLDL FC	-0.0323 [-0.067, 0.0024]	7 [15, -1]	0.0680469
M VLDL FC	-0.0709 [-0.1053, -0.0366]	16 [24, 8]	5.26118e-05
S VLDL FC	-0.174 [-0.2081, -0.1398]	39 [47, 32]	1.75353e-23
XS VLDL FC	-0.3557 [-0.39, -0.3214]	80 [88, 72]	8.87323e-92
IDL FC	-0.4483 [-0.4826, -0.4141]	101 [109, 93]	5.16613e-145
L LDL FC	-0.449 [-0.4832, -0.4147]	101 [109, 93]	1.45814e-145
M LDL FC	-0.4157 [-0.45, -0.3815]	94 [101, 86]	4.56758e-125
S LDL FC	-0.3894 [-0.4237, -0.3551]	88 [95, 80]	1.12218e-109
XL HDL FC	-0.0848 [-0.1186, -0.051]	19 [27, 12]	8.60357e-07
L HDL FC	0.0291 [-0.004, 0.0622]	-7 [1, -14]	0.0844087
M HDL FC	0.0205 [-0.0143, 0.0553]	-5 [3, -12]	0.248517
S HDL FC	0.1549 [0.119, 0.1908]	-35 [-27, -43]	2.75824e-17
Triglycerides (TG)
Total plasma TG	-0.0689 [-0.1034, -0.0344]	16 [23, 8]	9.16024e-05
VLDL TG	-0.0354 [-0.0698, -0.001]	8 [16, 0]	0.0434233
XXL VLDL TG	-0.058 [-0.0928, -0.0232]	13 [21, 5]	0.00107733
XL VLDL TG	-0.0102 [-0.045, 0.0246]	2 [10, -6]	0.565223
L VLDL TG	-0.0052 [-0.0398, 0.0294]	1 [9, -7]	0.768408
M VLDL TG	-0.0226 [-0.0569, 0.0117]	5 [13, -3]	0.196642
S VLDL TG	-0.0575 [-0.0917, -0.0233]	13 [21, 5]	0.000984111
XS VLDL TG	-0.1245 [-0.1591, -0.09]	28 [36, 20]	1.54235e-12
IDL TG	-0.1773 [-0.2118, -0.1427]	40 [48, 32]	8.60244e-24
LDL TG	-0.1846 [-0.2189, -0.1503]	42 [49, 34]	5.66439e-26
L LDL TG	-0.1909 [-0.2253, -0.1566]	43 [51, 35]	1.20914e-27
M LDL TG	-0.1874 [-0.2217, -0.1531]	42 [50, 34]	9.77718e-27
S LDL TG	-0.1667 [-0.2012, -0.1323]	38 [45, 30]	2.20151e-21
HDL TG	-0.0737 [-0.1088, -0.0386]	17 [25, 9]	3.847e-05
XL HDL TG	-0.1329 [-0.1679, -0.0979]	30 [38, 22]	9.70169e-14
L HDL TG	-0.0614 [-0.0959, -0.027]	14 [22, 6]	0.000474854
M HDL TG	-0.0739 [-0.1093, -0.0385]	17 [25, 9]	4.21604e-05
S HDL TG	-0.0016 [-0.0364, 0.0332]	0 [8, -7]	0.927258
Phospholipids (PL)
XXL VLDL PL	-0.0531 [-0.0879, -0.0182]	12 [20, 4]	0.00284952
XL VLDL PL	-0.0519 [-0.0868, -0.0171]	12 [20, 4]	0.00345103
L VLDL PL	-0.0385 [-0.0731, -0.0039]	9 [16, 1]	0.0291559
M VLDL PL	-0.087 [-0.1212, -0.0527]	20 [27, 12]	6.45443e-07
S VLDL PL	-0.1493 [-0.1835, -0.1152]	34 [41, 26]	1.00565e-17
XS VLDL PL	-0.399 [-0.4331, -0.3648]	90 [98, 82]	6.07161e-116
IDL PL	-0.4367 [-0.4709, -0.4026]	98 [106, 91]	1.79307e-138
L LDL PL	-0.4309 [-0.4651, -0.3967]	97 [105, 89]	1.53075e-134
M LDL PL	-0.3967 [-0.4309, -0.3626]	89 [97, 82]	1.10372e-114
S LDL PL	-0.3599 [-0.3941, -0.3256]	81 [89, 73]	3.47612e-94
XL HDL PL	-0.0494 [-0.0823, -0.0164]	11 [19, 4]	0.00331285
L HDL PL	0.018 [-0.0151, 0.051]	-4 [3, -11]	0.287235
M HDL PL	0.0363 [0.0014, 0.0711]	-8 [0, -16]	0.041295
S HDL PL	0.1833 [0.1476, 0.2191]	-41 [-33, -49]	9.29307e-24
Total cholines	-0.2378 [-0.2722, -0.2033]	54 [61, 46]	1.13015e-41
Phosphatidylcholine	-0.2056 [-0.2403, -0.1709]	46 [54, 39]	3.65261e-31
Sphingomyelins	-0.3168 [-0.352, -0.2816]	71 [79, 63]	1.03747e-69
Phosphoglycerides PG)	-0.1957 [-0.2305, -0.161]	44 [52, 36]	2.80251e-28
TG to PG ratio	0.0475 [0.0131, 0.0819]	-11 [-3, -18]	0.00675578
Total lipid conncentration (L)
XXL VLDL L	-0.0636 [-0.0984, -0.0289]	14 [22, 7]	0.000332693
XL VLDL L	-0.0292 [-0.064, 0.0056]	7 [14, -1]	0.0998917
L VLDL L	-0.0238 [-0.0584, 0.0108]	5 [13, -2]	0.177627
M VLDL L	-0.0729 [-0.1072, -0.0386]	16 [24, 9]	3.04801e-05
S VLDL L	-0.1638 [-0.1978, -0.1298]	37 [45, 29]	3.5912e-21
XS VLDL L	-0.3449 [-0.379, -0.3109]	78 [85, 70]	1.0805e-87
IDL L	-0.4345 [-0.4686, -0.4004]	98 [106, 90]	1.98184e-137
L LDL L	-0.4323 [-0.4663, -0.3982]	97 [105, 90]	1.86536e-136
M LDL L	-0.4235 [-0.4576, -0.3894]	95 [103, 88]	4.58313e-131
S LDL L	-0.4146 [-0.4487, -0.3806]	93 [101, 86]	1.0086e-125
XL HDL L	-0.0728 [-0.1062, -0.0393]	16 [24, 9]	2.02294e-05
L HDL L	0.0303 [-0.0027, 0.0634]	-7 [1, -14]	0.0722223
M HDL L	0.0471 [0.0121, 0.082]	-11 [-3, -18]	0.00831935
S HDL L	0.0461 [0.0102, 0.0819]	-10 [-2, -18]	0.0117626
Lipoprotein particle size
VLDL particle size	0.0881 [0.0538, 0.1224]	-20 [-12, -28]	4.80933e-07
LDL particle size	0.115 [0.0796, 0.1504]	-26 [-18, -34]	1.93872e-10
HDL particle size	-0.0329 [-0.066, 0.0003]	7 [15, 0]	0.0517837
Apolipoproteins
ApoB	-0.3639 [-0.3978, -0.3299]	82 [90, 74]	5.23582e-98
ApoA-I	-0.0891 [-0.1233, -0.0549]	20 [28, 12]	3.37216e-07
ApoB to ApoA-I ratio	-0.2935 [-0.3271, -0.2599]	66 [74, 59]	1.00625e-65
Fatty acids (FA)
Total FA	-0.2207 [-0.2555, -0.1859]	50 [58, 42]	1.75941e-35
Saturated FA	-0.1865 [-0.2214, -0.1515]	42 [50, 34]	1.501e-25
MUFA	-0.1451 [-0.1803, -0.11]	33 [41, 25]	5.38775e-16
PUFA	-0.2966 [-0.3311, -0.262]	67 [75, 59]	1.80994e-63
Omega-6	-0.3046 [-0.3395, -0.2698]	69 [77, 61]	8.71697e-66
Linoleic acid	-0.2972 [-0.3323, -0.2621]	67 [75, 59]	6.46007e-62
Omega-3	-0.1607 [-0.1946, -0.1269]	36 [44, 29]	1.27997e-20
DHA	-0.1199 [-0.154, -0.0857]	27 [35, 19]	5.96548e-12
Fatty acid ratios
Saturated FA to total FA	0.0952 [0.0592, 0.1312]	-21 [-13, -30]	2.14625e-07
MUFA to total FA	0.0467 [0.0113, 0.0821]	-11 [-3, -18]	0.00968237
PUFA to total FA	-0.0997 [-0.1351, -0.0643]	22 [30, 14]	3.50688e-08
Omega-6 to total FA	-0.104 [-0.1393, -0.0687]	23 [31, 15]	7.76412e-09
Linoleic acid to total FA	-0.0985 [-0.134, -0.0629]	22 [30, 14]	5.70714e-08
Omega-3 to total FA	-0.0137 [-0.0487, 0.0212]	3 [11, -5]	0.441574
DHA to total FA	0.0136 [-0.0213, 0.0484]	-3 [5, -11]	0.445851
Degree of unsaturation	-0.0732 [-0.1087, -0.0377]	16 [24, 8]	5.32363e-05
Cholesterol to total lipids ratio (C%)
XXL VLDL C%	-0.1398 [-0.1769, -0.1027]	32 [40, 23]	1.48229e-13
XL VLDL C%	-0.1053 [-0.1442, -0.0664]	24 [32, 15]	1.11102e-07
L VLDL C%	-0.1414 [-0.1792, -0.1036]	32 [40, 23]	2.2964e-13
M VLDL C%	-0.261 [-0.2956, -0.2264]	59 [67, 51]	1.62633e-49
S VLDL C%	-0.2977 [-0.3329, -0.2624]	67 [75, 59]	1.44827e-61
XS VLDL C%	-0.0865 [-0.1222, -0.0508]	19 [28, 11]	2.07525e-06
IDL C%	-0.2898 [-0.3256, -0.2541]	65 [73, 57]	6.57123e-57
L LDL C%	-0.435 [-0.4705, -0.3995]	98 [106, 90]	1.47161e-127
M LDL C%	-0.4322 [-0.4678, -0.3967]	97 [105, 89]	2.26926e-125
S LDL C%	-0.4557 [-0.4912, -0.4202]	103 [111, 95]	1.16541e-139
XL HDL C%	-0.027 [-0.0609, 0.0068]	6 [14, -2]	0.117197
L HDL C%	0.1365 [0.1014, 0.1716]	-31 [-23, -39]	2.35012e-14
M HDL C%	0.088 [0.053, 0.123]	-20 [-12, -28]	8.13276e-07
S HDL C%	-0.2875 [-0.3231, -0.252]	65 [73, 57]	1.03672e-56
Triglycerides to total lipids ratio (TG%)
XXL VLDL TG%	0.112 [0.0749, 0.149]	-25 [-17, -34]	3.21672e-09
XL VLDL TG%	0.1814 [0.1427, 0.22]	-41 [-32, -50]	3.4902e-20
L VLDL TG%	0.1766 [0.139, 0.2142]	-40 [-31, -48]	3.38555e-20
M VLDL TG%	0.254 [0.2195, 0.2885]	-57 [-49, -65]	4.30999e-47
S VLDL TG%	0.2435 [0.2086, 0.2784]	-55 [-47, -63]	1.67656e-42
XS VLDL TG%	0.2398 [0.2044, 0.2752]	-54 [-46, -62]	3.2677e-40
IDL TG%	0.2505 [0.2148, 0.2862]	-56 [-48, -65]	5.23177e-43
L LDL TG%	0.2382 [0.2025, 0.2739]	-54 [-46, -62]	3.62794e-39
M LDL TG%	0.1944 [0.1587, 0.2301]	-44 [-36, -52]	1.29441e-26
S LDL TG%	0.1681 [0.1324, 0.2038]	-38 [-30, -46]	2.72998e-20
XL HDL TG%	-0.0509 [-0.0862, -0.0156]	11 [19, 4]	0.00468293
L HDL TG%	-0.1039 [-0.1392, -0.0686]	23 [31, 15]	8.01225e-09
M HDL TG%	-0.0845 [-0.1193, -0.0497]	19 [27, 11]	1.94698e-06
S HDL TG%	-0.0215 [-0.0563, 0.0134]	5 [13, -3]	0.226946
Phospholipids to total lipids ratio (PL%)
XXL VLDL PL%	0.0213 [-0.0164, 0.0589]	-5 [4, -13]	0.268322
XL VLDL PL%	-0.2098 [-0.2482, -0.1713]	47 [56, 39]	1.08091e-26
L VLDL PL%	-0.1954 [-0.2328, -0.158]	44 [52, 36]	1.31288e-24
M VLDL PL%	-0.0898 [-0.1251, -0.0546]	20 [28, 12]	5.84032e-07
S VLDL PL%	0.2137 [0.1791, 0.2483]	-48 [-40, -56]	9.18767e-34
XS VLDL PL%	-0.3133 [-0.3484, -0.2782]	71 [79, 63]	1.37678e-68
IDL PL%	0.1669 [0.132, 0.2018]	-38 [-30, -45]	7.30892e-21
L LDL PL%	0.4431 [0.4092, 0.4771]	-100 [-92, -108]	3.83826e-144
M LDL PL%	0.4508 [0.416, 0.4855]	-102 [-94, -109]	1.0204e-142
S LDL PL%	0.4767 [0.442, 0.5113]	-107 [-100, -115]	2.92247e-160
XL HDL PL%	0.0423 [0.0086, 0.0759]	-10 [-2, -17]	0.0138213
L HDL PL%	-0.1078 [-0.1433, -0.0723]	24 [32, 16]	2.67954e-09
M HDL PL%	-0.0718 [-0.107, -0.0365]	16 [24, 8]	6.60672e-05
S HDL PL%	0.3181 [0.2832, 0.3529]	-72 [-64, -80]	1.43531e-71
Cholesteryl esters to total lipids ratio (CE%)
XXL VLDL CE%	-0.2355 [-0.2726, -0.1984]	53 [61, 45]	1.42936e-35
XL VLDL CE%	-0.0549 [-0.094, -0.0159]	12 [21, 4]	0.00579467
L VLDL CE%	-0.0996 [-0.1374, -0.0619]	22 [31, 14]	2.26939e-07
M VLDL CE%	-0.2425 [-0.2771, -0.2078]	55 [62, 47]	7.20134e-43
S VLDL CE%	-0.3016 [-0.337, -0.2662]	68 [76, 60]	1.35076e-62
XS VLDL CE%	-0.0499 [-0.0856, -0.0142]	11 [19, 3]	0.00615792
IDL CE%	-0.2052 [-0.2409, -0.1696]	46 [54, 38]	1.60647e-29
L LDL CE%	-0.4511 [-0.4861, -0.4162]	102 [110, 94]	4.0241e-141
M LDL CE%	-0.4674 [-0.5026, -0.4323]	105 [113, 97]	1.3053e-149
S LDL CE%	-0.4815 [-0.5167, -0.4463]	109 [116, 101]	1.3978e-158
XL HDL CE%	-0.0028 [-0.0363, 0.0308]	1 [8, -7]	0.871946
L HDL CE%	0.1919 [0.1564, 0.2275]	-43 [-35, -51]	3.16001e-26
M HDL CE%	0.116 [0.0811, 0.1508]	-26 [-18, -34]	6.94408e-11
S HDL CE%	-0.2982 [-0.3337, -0.2627]	67 [75, 59]	6.19528e-61
Free cholesterol to total lipids ratio (FC%)
XXL VLDL FC%	0.1463 [0.1087, 0.1839]	-33 [-24, -41]	2.54584e-14
XL VLDL FC%	-0.1455 [-0.1841, -0.1068]	33 [41, 24]	1.59243e-13
L VLDL FC%	-0.0777 [-0.1154, -0.0401]	18 [26, 9]	5.23322e-05
M VLDL FC%	-0.0693 [-0.1046, -0.034]	16 [24, 8]	0.000118491
S VLDL FC%	-0.0725 [-0.1077, -0.0374]	16 [24, 8]	5.18769e-05
XS VLDL FC%	-0.119 [-0.1547, -0.0834]	27 [35, 19]	6.01964e-11
IDL FC%	-0.2739 [-0.309, -0.2388]	62 [70, 54]	9.79539e-53
L LDL FC%	0.1492 [0.1151, 0.1833]	-34 [-26, -41]	9.89548e-18
M LDL FC%	0.4417 [0.4074, 0.4759]	-100 [-92, -107]	4.64147e-141
S LDL FC%	0.441 [0.4067, 0.4753]	-99 [-92, -107]	2.63145e-140
XL HDL FC%	-0.094 [-0.1297, -0.0582]	21 [29, 13]	2.55062e-07
L HDL FC%	0.0095 [-0.0249, 0.044]	-2 [6, -10]	0.58781
M HDL FC%	-0.0631 [-0.098, -0.0283]	14 [22, 6]	0.000386123
S HDL FC%	0.2703 [0.2347, 0.3059]	-61 [-53, -69]	4.94959e-50
Amino acids
Alanine	-0.0282 [-0.0637, 0.0073]	6 [14, -2]	0.119381
Glutamine	-0.0292 [-0.0645, 0.0061]	7 [15, -1]	0.104685
Glycine	-0.0251 [-0.0619, 0.0117]	6 [14, -3]	0.180707
Isoleucine	0.018 [-0.0162, 0.0523]	-4 [4, -12]	0.302377
Leucine	0.0178 [-0.0163, 0.0519]	-4 [4, -12]	0.305591
Valine	-0.0006 [-0.0352, 0.034]	0 [8, -8]	0.972746
Phenylalanine	0.0161 [-0.0188, 0.0511]	-4 [4, -12]	0.365365
Tyrosine	-0.0004 [-0.0355, 0.0348]	0 [8, -8]	0.982859
Histidine	0.0039 [-0.032, 0.0398]	-1 [7, -9]	0.833007
Glycolysis and gluconeogenesis
Glucose	0.0065 [-0.0409, 0.0538]	-1 [9, -12]	0.788731
Lactate	0.0341 [-0.0136, 0.0819]	-8 [3, -18]	0.161268
Pyruvat	0.0052 [-0.0477, 0.0582]	-1 [11, -13]	0.846196
Citrate	0.0414 [-0.0062, 0.0889]	-9 [1, -20]	0.0884015
Glycerol	0.002 [-0.0515, 0.0554]	0 [12, -12]	0.943002
Ketone bodies
Acetoacetate	0.0263 [-0.0096, 0.0622]	-6 [2, -14]	0.151086
3-hydroxybutyrate	0.0023 [-0.0464, 0.051]	-1 [10, -12]	0.925808
Miscellaneous
Creatinine	-0.0105 [-0.0423, 0.0213]	2 [10, -5]	0.518145
Albumin	-0.0483 [-0.0836, -0.013]	11 [19, 3]	0.00736582
Acetate	0.0279 [-0.0175, 0.0733]	-6 [4, -17]	0.228682
Inflammation
GlycA: glycoprotein acetylation	-0.0283 [-0.0638, 0.0071]	6 [14, -2]	0.117447

## Sheet: S6.HMGCR_rs12916 in SD-units
	meta-analysis
Metabolic measure	Effect estimate in SD-units [95% CI]	Effect scaled to lowering effect on LDL-C (%) [95% CI]	P-value
Lipoprotein subclass particle concentrations (P)
XXL VLDL P	-0.0254 [-0.0356, -0.0153]	33 [46, 20]	9.24909e-07
XL VLDL P	-0.0193 [-0.0295, -0.0092]	25 [38, 12]	0.000190526
L VLDL P	-0.0198 [-0.0299, -0.0097]	25 [38, 12]	0.000124411
M VLDL P	-0.0273 [-0.0373, -0.0172]	35 [48, 22]	9.95e-08
S VLDL P	-0.0371 [-0.0471, -0.0271]	48 [61, 35]	3.19628e-13
XS VLDL P	-0.0591 [-0.0691, -0.049]	76 [89, 63]	8.03839e-31
IDL P	-0.0733 [-0.0834, -0.0633]	94 [107, 81]	1.80522e-46
L LDL P	-0.0748 [-0.0848, -0.0648]	96 [109, 83]	1.91327e-48
M LDL P	-0.0736 [-0.0836, -0.0636]	95 [108, 82]	5.26533e-47
S LDL P	-0.0733 [-0.0833, -0.0633]	94 [107, 81]	9.10172e-47
XL HDL P	-0.0066 [-0.0164, 0.0032]	8 [21, -4]	0.18826
L HDL P	0.0129 [0.0031, 0.0226]	-17 [-4, -29]	0.00956809
M HDL P	0.0079 [-0.0024, 0.0181]	-10 [3, -23]	0.133139
S HDL P	0.0058 [-0.0047, 0.0163]	-7 [6, -21]	0.278717
Cholesterol (C)
Total C	-0.0692 [-0.0792, -0.0592]	89 [102, 76]	7.33403e-42
Remnant C	-0.0681 [-0.0781, -0.0581]	88 [100, 75]	1.76446e-40
VLDL C	-0.0515 [-0.0615, -0.0415]	66 [79, 53]	5.91653e-24
XXL VLDL C	-0.0308 [-0.0409, -0.0207]	40 [53, 27]	2.65824e-09
XL VLDL C	-0.0261 [-0.0362, -0.016]	34 [47, 21]	4.53893e-07
L VLDL C	-0.0256 [-0.0357, -0.0155]	33 [46, 20]	6.85657e-07
M VLDL C	-0.0411 [-0.0512, -0.0311]	53 [66, 40]	1.08943e-15
S VLDL C	-0.0552 [-0.0652, -0.0452]	71 [84, 58]	2.58025e-27
XS VLDL C	-0.0622 [-0.0723, -0.0522]	80 [93, 67]	9.70507e-34
IDL C	-0.0773 [-0.0874, -0.0672]	99 [112, 86]	5.9521e-51
LDL C	-0.0778 [-0.0878, -0.0677]	100 [113, 87]	8.64701e-52
L LDL C	-0.0782 [-0.0882, -0.0681]	101 [113, 88]	2.53918e-52
M LDL C	-0.0766 [-0.0867, -0.0666]	99 [111, 86]	3.03472e-50
S LDL C	-0.0768 [-0.0868, -0.0667]	99 [112, 86]	1.84692e-50
HDL C	0.0047 [-0.0052, 0.0146]	-6 [7, -19]	0.349947
HDL2 C	0.0075 [-0.0023, 0.0173]	-10 [3, -22]	0.135524
HDL3 C	-0.0182 [-0.0284, -0.008]	23 [36, 10]	0.000470688
XL HDL C	-0.0107 [-0.0207, -0.0007]	14 [27, 1]	0.0357307
L HDL C	0.0166 [0.0069, 0.0264]	-21 [-9, -34]	0.000818447
M HDL C	0.0125 [0.0023, 0.0228]	-16 [-3, -29]	0.0163746
S HDL C	-0.0244 [-0.0348, -0.014]	31 [45, 18]	4.49548e-06
Cholesteryl esters (CE)
Total esterified C	-0.0675 [-0.0776, -0.0574]	87 [100, 74]	2.06751e-39
XXL VLDL CE	-0.0387 [-0.0488, -0.0286]	50 [63, 37]	6.72331e-14
XL VLDL CE	-0.0263 [-0.0364, -0.0162]	34 [47, 21]	3.51632e-07
L VLDL CE	-0.0299 [-0.0399, -0.0198]	38 [51, 25]	6.12036e-09
M VLDL CE	-0.0509 [-0.061, -0.0408]	65 [78, 53]	3.82453e-23
S VLDL CE	-0.0612 [-0.0712, -0.0512]	79 [92, 66]	4.09925e-33
XS VLDL CE	-0.0618 [-0.0719, -0.0517]	79 [92, 66]	3.25643e-33
IDL CE	-0.0775 [-0.0876, -0.0674]	100 [113, 87]	4.26295e-51
L LDL CE	-0.0784 [-0.0885, -0.0684]	101 [114, 88]	1.01103e-52
M LDL CE	-0.0771 [-0.0872, -0.0671]	99 [112, 86]	8.60825e-51
S LDL CE	-0.0774 [-0.0874, -0.0673]	99 [112, 86]	4.41187e-51
XL HDL CE	-0.0114 [-0.0215, -0.0014]	15 [28, 2]	0.0258325
L HDL CE	0.0174 [0.0076, 0.0271]	-22 [-10, -35]	0.000470186
M HDL CE	0.014 [0.0037, 0.0242]	-18 [-5, -31]	0.0074722
S HDL CE	-0.0341 [-0.0446, -0.0237]	44 [57, 31]	1.2787e-10
Free cholesterol (FC)
Total free C	-0.0678 [-0.0778, -0.0578]	87 [100, 74]	4.15626e-40
XXL VLDL FC	-0.0192 [-0.0294, -0.009]	25 [38, 12]	0.000231332
XL VLDL FC	-0.0256 [-0.0358, -0.0155]	33 [46, 20]	7.76871e-07
L VLDL FC	-0.0205 [-0.0306, -0.0103]	26 [39, 13]	7.65909e-05
M VLDL FC	-0.0271 [-0.0372, -0.017]	35 [48, 22]	1.32066e-07
S VLDL FC	-0.0393 [-0.0493, -0.0292]	50 [63, 38]	1.60852e-14
XS VLDL FC	-0.0583 [-0.0684, -0.0482]	75 [88, 62]	1.32171e-29
IDL FC	-0.0746 [-0.0847, -0.0645]	96 [109, 83]	1.38138e-47
L LDL FC	-0.0767 [-0.0868, -0.0666]	99 [112, 86]	2.64158e-50
M LDL FC	-0.0724 [-0.0825, -0.0623]	93 [106, 80]	4.04484e-45
S LDL FC	-0.0701 [-0.0802, -0.0601]	90 [103, 77]	1.76308e-42
XL HDL FC	-0.0087 [-0.0187, 0.0012]	11 [24, -2]	0.084321
L HDL FC	0.0141 [0.0044, 0.0238]	-18 [-6, -31]	0.00449187
M HDL FC	0.0064 [-0.0038, 0.0166]	-8 [5, -21]	0.216581
S HDL FC	0.0271 [0.0166, 0.0376]	-35 [-21, -48]	4.26069e-07
Triglycerides (TG)
Total plasma TG	-0.0243 [-0.0344, -0.0142]	31 [44, 18]	2.46801e-06
VLDL TG	-0.0213 [-0.0313, -0.0112]	27 [40, 14]	3.40854e-05
XXL VLDL TG	-0.0244 [-0.0345, -0.0142]	31 [44, 18]	2.56042e-06
XL VLDL TG	-0.0166 [-0.0268, -0.0065]	21 [34, 8]	0.00135011
L VLDL TG	-0.0171 [-0.0273, -0.007]	22 [35, 9]	0.000886665
M VLDL TG	-0.0203 [-0.0303, -0.0102]	26 [39, 13]	7.48558e-05
S VLDL TG	-0.0235 [-0.0335, -0.0135]	30 [43, 17]	4.15908e-06
XS VLDL TG	-0.0278 [-0.038, -0.0177]	36 [49, 23]	6.9998e-08
IDL TG	-0.0288 [-0.039, -0.0187]	37 [50, 24]	2.57359e-08
LDL TG	-0.0308 [-0.0409, -0.0207]	40 [53, 27]	2.15034e-09
L LDL TG	-0.0303 [-0.0404, -0.0202]	39 [52, 26]	4.04e-09
M LDL TG	-0.0302 [-0.0403, -0.0201]	39 [52, 26]	4.36081e-09
S LDL TG	-0.0333 [-0.0434, -0.0232]	43 [56, 30]	9.77113e-11
HDL TG	-0.0175 [-0.0277, -0.0072]	22 [36, 9]	0.000867713
XL HDL TG	-0.0245 [-0.0348, -0.0143]	32 [45, 18]	2.70166e-06
L HDL TG	-0.0048 [-0.0149, 0.0053]	6 [19, -7]	0.348161
M HDL TG	-0.022 [-0.0323, -0.0117]	28 [42, 15]	3.06761e-05
S HDL TG	-0.0068 [-0.017, 0.0034]	9 [22, -4]	0.189068
Phospholipids (PL)
XXL VLDL PL	-0.0231 [-0.0333, -0.013]	30 [43, 17]	8.46753e-06
XL VLDL PL	-0.0236 [-0.0338, -0.0135]	30 [43, 17]	5.30476e-06
L VLDL PL	-0.0224 [-0.0325, -0.0123]	29 [42, 16]	1.38052e-05
M VLDL PL	-0.0309 [-0.0409, -0.0208]	40 [53, 27]	1.59582e-09
S VLDL PL	-0.0364 [-0.0464, -0.0263]	47 [60, 34]	1.07791e-12
XS VLDL PL	-0.0688 [-0.0788, -0.0587]	88 [101, 75]	6.6669e-41
IDL PL	-0.0757 [-0.0858, -0.0657]	97 [110, 84]	3.00068e-49
L LDL PL	-0.077 [-0.087, -0.0669]	99 [112, 86]	7.82305e-51
M LDL PL	-0.072 [-0.082, -0.0619]	93 [105, 80]	7.04497e-45
S LDL PL	-0.0677 [-0.0777, -0.0577]	87 [100, 74]	5.81741e-40
XL HDL PL	-0.0014 [-0.0111, 0.0083]	2 [14, -11]	0.770979
L HDL PL	0.0105 [0.0008, 0.0202]	-13 [-1, -26]	0.034431
M HDL PL	0.0077 [-0.0025, 0.0179]	-10 [3, -23]	0.139516
S HDL PL	0.0282 [0.0177, 0.0387]	-36 [-23, -50]	1.30137e-07
Total cholines	-0.0393 [-0.0494, -0.0292]	51 [64, 38]	2.38321e-14
Phosphatidylcholine	-0.0339 [-0.0441, -0.0238]	44 [57, 31]	6.19772e-11
Sphingomyelins	-0.0441 [-0.0545, -0.0336]	57 [70, 43]	1.7007e-16
Phosphoglycerides PG)	-0.0349 [-0.0451, -0.0247]	45 [58, 32]	1.73746e-11
TG to PG ratio	-0.002 [-0.0121, 0.0081]	3 [16, -10]	0.696491
Total lipid conncentration (L)
XXL VLDL L	-0.0255 [-0.0357, -0.0154]	33 [46, 20]	8.44726e-07
XL VLDL L	-0.0201 [-0.0302, -0.0099]	26 [39, 13]	0.000108759
L VLDL L	-0.0204 [-0.0305, -0.0103]	26 [39, 13]	7.58793e-05
M VLDL L	-0.0287 [-0.0387, -0.0187]	37 [50, 24]	2.0793e-08
S VLDL L	-0.0399 [-0.0499, -0.0299]	51 [64, 38]	4.37531e-15
XS VLDL L	-0.0613 [-0.0714, -0.0513]	79 [92, 66]	4.50676e-33
IDL L	-0.0749 [-0.0849, -0.0648]	96 [109, 83]	2.83963e-48
L LDL L	-0.0762 [-0.0862, -0.0661]	98 [111, 85]	4.1935e-50
M LDL L	-0.0748 [-0.0848, -0.0648]	96 [109, 83]	2.24318e-48
S LDL L	-0.0745 [-0.0846, -0.0645]	96 [109, 83]	3.34457e-48
XL HDL L	-0.0068 [-0.0167, 0.003]	9 [21, -4]	0.17346
L HDL L	0.0133 [0.0036, 0.0231]	-17 [-5, -30]	0.00724901
M HDL L	0.0087 [-0.0015, 0.0189]	-11 [2, -24]	0.0962445
S HDL L	0.0039 [-0.0066, 0.0144]	-5 [8, -18]	0.464863
Lipoprotein particle size
VLDL particle size	-0.0064 [-0.0165, 0.0036]	8 [21, -5]	0.208844
LDL particle size	0.0273 [0.0169, 0.0377]	-35 [-22, -48]	2.43753e-07
HDL particle size	0.0023 [-0.0075, 0.012]	-3 [10, -15]	0.647134
Apolipoproteins
ApoB	-0.0699 [-0.0799, -0.06]	90 [103, 77]	7.06071e-43
ApoA-I	-0.0128 [-0.0229, -0.0028]	17 [29, 4]	0.0120908
ApoB to ApoA-I ratio	-0.0599 [-0.0698, -0.05]	77 [90, 64]	2.1315e-32
Fatty acids (FA)
Total FA	-0.043 [-0.0532, -0.0328]	55 [68, 42]	1.43381e-16
Saturated FA	-0.0382 [-0.0484, -0.0279]	49 [62, 36]	2.83082e-13
MUFA	-0.0294 [-0.0396, -0.0191]	38 [51, 25]	2.17404e-08
PUFA	-0.0537 [-0.0639, -0.0436]	69 [82, 56]	2.68332e-25
Omega-6	-0.0567 [-0.0669, -0.0465]	73 [86, 60]	1.5148e-27
Linoleic acid	-0.0626 [-0.0729, -0.0524]	81 [94, 67]	7.06109e-33
Omega-3	-0.0227 [-0.0326, -0.0128]	29 [42, 16]	6.69021e-06
DHA	-0.0121 [-0.0221, -0.0022]	16 [28, 3]	0.0171862
Fatty acid ratios
Saturated FA to total FA	0.0132 [0.0027, 0.0237]	-17 [-3, -31]	0.0141184
MUFA to total FA	0.005 [-0.0054, 0.0154]	-6 [7, -20]	0.343981
PUFA to total FA	-0.0117 [-0.0221, -0.0013]	15 [28, 2]	0.0269324
Omega-6 to total FA	-0.0159 [-0.0263, -0.0056]	20 [34, 7]	0.00250195
Linoleic acid to total FA	-0.0295 [-0.0399, -0.0191]	38 [51, 25]	2.63689e-08
Omega-3 to total FA	0.0107 [0.0005, 0.0209]	-14 [-1, -27]	0.0401957
DHA to total FA	0.0185 [0.0083, 0.0287]	-24 [-11, -37]	0.000372857
Degree of unsaturation	0.0139 [0.0035, 0.0243]	-18 [-4, -31]	0.00893609
Cholesterol to total lipids ratio (C%)
XXL VLDL C%	-0.0203 [-0.031, -0.0095]	26 [40, 12]	0.000222456
XL VLDL C%	-0.0102 [-0.0214, 0.001]	13 [27, -1]	0.0732675
L VLDL C%	-0.0155 [-0.0264, -0.0046]	20 [34, 6]	0.00539392
M VLDL C%	-0.0342 [-0.0443, -0.024]	44 [57, 31]	3.91602e-11
S VLDL C%	-0.0385 [-0.0489, -0.0282]	50 [63, 36]	2.58423e-13
XS VLDL C%	-0.006 [-0.0164, 0.0045]	8 [21, -6]	0.264328
IDL C%	-0.0471 [-0.0576, -0.0367]	61 [74, 47]	1.06332e-18
L LDL C%	-0.0669 [-0.0773, -0.0565]	86 [99, 73]	2.38718e-36
M LDL C%	-0.0626 [-0.073, -0.0522]	80 [94, 67]	5.27281e-32
S LDL C%	-0.0639 [-0.0743, -0.0534]	82 [95, 69]	2.71458e-33
XL HDL C%	-0.0093 [-0.0191, 0.0006]	12 [25, -1]	0.0655725
L HDL C%	0.0326 [0.0223, 0.0429]	-42 [-29, -55]	5.38765e-10
M HDL C%	0.0209 [0.0106, 0.0311]	-27 [-14, -40]	6.56691e-05
S HDL C%	-0.0441 [-0.0545, -0.0337]	57 [70, 43]	1.03471e-16
Triglycerides to total lipids ratio (TG%)
XXL VLDL TG%	0.0171 [0.0063, 0.0278]	-22 [-8, -36]	0.0018613
XL VLDL TG%	0.0269 [0.0158, 0.038]	-35 [-20, -49]	2.08319e-06
L VLDL TG%	0.0169 [0.006, 0.0278]	-22 [-8, -36]	0.00235333
M VLDL TG%	0.0335 [0.0234, 0.0436]	-43 [-30, -56]	8.72719e-11
S VLDL TG%	0.0263 [0.016, 0.0365]	-34 [-21, -47]	4.96382e-07
XS VLDL TG%	0.0294 [0.0191, 0.0398]	-38 [-25, -51]	2.53632e-08
IDL TG%	0.0415 [0.031, 0.0519]	-53 [-40, -67]	7.9246e-15
L LDL TG%	0.0408 [0.0303, 0.0513]	-52 [-39, -66]	2.095e-14
M LDL TG%	0.0342 [0.0237, 0.0447]	-44 [-31, -57]	1.45987e-10
S LDL TG%	0.0231 [0.0126, 0.0335]	-30 [-16, -43]	1.50732e-05
XL HDL TG%	-0.0154 [-0.0257, -0.005]	20 [33, 6]	0.00356532
L HDL TG%	-0.0218 [-0.0322, -0.0115]	28 [41, 15]	3.66957e-05
M HDL TG%	-0.0274 [-0.0376, -0.0172]	35 [48, 22]	1.40818e-07
S HDL TG%	-0.0102 [-0.0204, 0]	13 [26, 0]	0.0491336
Phospholipids to total lipids ratio (PL%)
XXL VLDL PL%	-0.003 [-0.0138, 0.0079]	4 [18, -10]	0.593455
XL VLDL PL%	-0.0339 [-0.0449, -0.0228]	44 [58, 29]	1.85745e-09
L VLDL PL%	-0.0293 [-0.0401, -0.0185]	38 [52, 24]	9.99708e-08
M VLDL PL%	-0.006 [-0.0163, 0.0043]	8 [21, -5]	0.251526
S VLDL PL%	0.0475 [0.0374, 0.0576]	-61 [-48, -74]	4.12641e-20
XS VLDL PL%	-0.0443 [-0.0546, -0.0341]	57 [70, 44]	2.43678e-17
IDL PL%	0.026 [0.0158, 0.0363]	-33 [-20, -47]	6.19531e-07
L LDL PL%	0.0654 [0.0554, 0.0755]	-84 [-71, -97]	2.02774e-37
M LDL PL%	0.0642 [0.054, 0.0744]	-83 [-69, -96]	7.81108e-35
S LDL PL%	0.0694 [0.0592, 0.0796]	-89 [-76, -102]	1.4573e-40
XL HDL PL%	0.0127 [0.0029, 0.0226]	-16 [-4, -29]	0.0110477
L HDL PL%	-0.0282 [-0.0386, -0.0177]	36 [50, 23]	1.17689e-07
M HDL PL%	-0.0082 [-0.0186, 0.0021]	11 [24, -3]	0.118551
S HDL PL%	0.053 [0.0427, 0.0633]	-68 [-55, -81]	4.68312e-24
Cholesteryl esters to total lipids ratio (CE%)
XXL VLDL CE%	-0.0366 [-0.0473, -0.0258]	47 [61, 33]	2.60054e-11
XL VLDL CE%	0.0006 [-0.0106, 0.0118]	-1 [14, -15]	0.917744
L VLDL CE%	-0.0083 [-0.0192, 0.0026]	11 [25, -3]	0.134916
M VLDL CE%	-0.0303 [-0.0404, -0.0201]	39 [52, 26]	4.83508e-09
S VLDL CE%	-0.0418 [-0.0522, -0.0314]	54 [67, 40]	2.77836e-15
XS VLDL CE%	-0.0052 [-0.0156, 0.0053]	7 [20, -7]	0.33276
IDL CE%	-0.0409 [-0.0514, -0.0305]	53 [66, 39]	1.62701e-14
L LDL CE%	-0.0743 [-0.0846, -0.0641]	96 [109, 82]	1.01386e-45
M LDL CE%	-0.0696 [-0.0799, -0.0593]	90 [103, 76]	6.38889e-40
S LDL CE%	-0.0697 [-0.08, -0.0594]	90 [103, 76]	5.96984e-40
XL HDL CE%	-0.0057 [-0.0155, 0.0041]	7 [20, -5]	0.254715
L HDL CE%	0.0398 [0.0294, 0.0502]	-51 [-38, -65]	7.39396e-14
M HDL CE%	0.0239 [0.0137, 0.0341]	-31 [-18, -44]	4.50601e-06
S HDL CE%	-0.0474 [-0.0578, -0.037]	61 [74, 48]	4.74513e-19
Free cholesterol to total lipids ratio (FC%)
XXL VLDL FC%	0.0184 [0.0075, 0.0293]	-24 [-10, -38]	0.000902725
XL VLDL FC%	-0.0196 [-0.0307, -0.0085]	25 [40, 11]	0.000525412
L VLDL FC%	-0.0182 [-0.029, -0.0073]	23 [37, 9]	0.0010649
M VLDL FC%	-0.0163 [-0.0267, -0.006]	21 [34, 8]	0.00193258
S VLDL FC%	0.0057 [-0.0045, 0.016]	-7 [6, -21]	0.273553
XS VLDL FC%	-0.0014 [-0.0118, 0.009]	2 [15, -12]	0.786138
IDL FC%	-0.0268 [-0.037, -0.0165]	34 [48, 21]	3.22788e-07
L LDL FC%	0.0366 [0.0266, 0.0466]	-47 [-34, -60]	7.29266e-13
M LDL FC%	0.0707 [0.0606, 0.0808]	-91 [-78, -104]	5.00143e-43
S LDL FC%	0.0695 [0.0594, 0.0796]	-89 [-76, -102]	1.45029e-41
XL HDL FC%	-0.0149 [-0.0254, -0.0045]	19 [33, 6]	0.00513683
L HDL FC%	0.0122 [0.0021, 0.0223]	-16 [-3, -29]	0.0183345
M HDL FC%	0.0009 [-0.0093, 0.0111]	-1 [12, -14]	0.85891
S HDL FC%	0.0528 [0.0423, 0.0632]	-68 [-54, -81]	3.76763e-23
Amino acids
Alanine	0.0006 [-0.0098, 0.011]	-1 [13, -14]	0.914964
Glutamine	-0.0003 [-0.0107, 0.01]	0 [14, -13]	0.949768
Glycine	0.0078 [-0.0036, 0.0191]	-10 [5, -25]	0.178271
Isoleucine	-0.0055 [-0.0156, 0.0046]	7 [20, -6]	0.289337
Leucine	-0.0028 [-0.0129, 0.0072]	4 [17, -9]	0.582687
Valine	-0.0004 [-0.0107, 0.0098]	1 [14, -13]	0.933304
Phenylalanine	0.0013 [-0.0089, 0.0116]	-2 [11, -15]	0.799523
Tyrosine	0.0075 [-0.0028, 0.0178]	-10 [4, -23]	0.152323
Histidine	-0.0031 [-0.0136, 0.0074]	4 [17, -10]	0.563341
Glycolysis and gluconeogenesis
Glucose	-0.0109 [-0.0265, 0.0047]	14 [34, -6]	0.169407
Lactate	-0.0167 [-0.0324, -0.001]	21 [42, 1]	0.0371536
Pyruvat	-0.0046 [-0.0251, 0.0159]	6 [32, -20]	0.660834
Citrate	0.0106 [-0.005, 0.0263]	-14 [6, -34]	0.183835
Glycerol	-0.0089 [-0.0296, 0.0118]	11 [38, -15]	0.399764
Ketone bodies
Acetoacetate	0.0057 [-0.0048, 0.0162]	-7 [6, -21]	0.285993
3-hydroxybutyrate	-0.0051 [-0.0211, 0.0108]	7 [27, -14]	0.528534
Miscellaneous
Creatinine	0.0049 [-0.0045, 0.0142]	-6 [6, -18]	0.306762
Albumin	-0.0004 [-0.0108, 0.0099]	1 [14, -13]	0.933079
Acetate	-0.0128 [-0.0287, 0.0032]	16 [37, -4]	0.11641
Inflammation
GlycA: glycoprotein acetylation	-0.0142 [-0.0249, -0.0035]	18 [32, 4]	0.00954727
